# Supplementary material for: Real-life helping behaviours in North America: A genome-wide association approach
Source: PLoS One. 2018 Jan 11;13(1):e0190950. doi: 10.1371/journal.pone.0190950 (PMC5764334; doi:10.1371/journal.pone.0190950)
Supplement: S1 File — Gene set analysis revealed a total of 343 gene sets significantly associated (P < 0.05) with SNPs. Information includes set name, gene count, set size, z-score, p-value, corrected p-value, FDR, and gene symbols. (CSV) [file pone.0190950.s002.csv]

set name	gene count	set size	z-score	p-value	corrected p-value	FDR	gene symbols
transmembrane receptor protein kinase activity	82	83	6.24245163519269	2.15382822688071E-10	1.03663752559768E-06	0	FLT1	ERBB3	MST1R	KIT	DDR2	PDGFRL	EGFR	EPHA3	NRP1	EPHA1	ACVR1B	ERBB4	EPHA2	EPHA10	IGF1R	LTBP4	KDR	ALK	INSR	EPHB1	PDGFRA	ACVR1C	TRIM27	INSRR	NTRK1	TGFBR3	ACVR1	LTBP1	IGF2R	CSF1R	ACVRL1	FGFRL1	ROR1	EPHA5	PDGFRB	NTRK3	CRIM1	TGFBR2	FKBP1A	ROS1	MERTK	ACVR2B	ROR2
extracellular matrix part	177	189	6.1810338285477	3.18416182309988E-10	1.03663752559768E-06	0	USH2A	FCN2	COL19A1	MBL2	COL4A1	THBS2	COLEC10	GRIN2B	COLEC12	TGFBI	LAMA4	EMID2	DAG1	FBLN5	TNXB	LAMA5	SMOC2	FBLN1	GLDN	FBN2	TNR	NTN1	COL23A1	THSD4	DCN	COL4A3	COL4A4	CTHRC1	COL13A1	NID2	LAMA2	MFAP2	SMOC1	RUNX1	ACAN	COL6A5	LAMB1	MARCO	ANXA2	COL1A2	C1QTNF5	COL22A1	COL5A1
transmembrane receptor protein tyrosine kinase activity	65	66	6.02765985253641	8.31752666741181E-10	1.33440852834177E-06	0	FLT1	ERBB3	MST1R	KIT	DDR2	PDGFRL	EGFR	EPHA3	NRP1	EPHA1	ERBB4	EPHA2	EPHA10	IGF1R	KDR	ALK	INSR	EPHB1	PDGFRA	TRIM27	INSRR	NTRK1	IGF2R	CSF1R	FGFRL1	ROR1	EPHA5	PDGFRB	NTRK3	CRIM1	ROS1	MERTK	ROR2	MUSK	FLT4	EPHA8	EPHB3	EPHA7	TEK	EFEMP1	EPHA6	NRP2	EPHA4
homophilic cell adhesion	94	142	5.84124233165371	2.59064780738782E-09	3.1171969742394E-06	0	PTPRM	CDHR4	CDH6	DSG4	PKD1	CDH11	ROBO2	CDH4	CDH13	CDH12	DSG2	CDHR2	PCDH9	CDH9	FAT3	FAT4	CDH18	ROBO1	PTPRT	CLSTN2	CDH8	CDH23	PVRL3	PCDH15	PCDH7	CADM1	CLSTN1	CDHR3	PCDHGA1	(PCDHGA2)	(PCDHGA3)	(PCDHGA4)	(PCDHGA5)	(PCDHGA6)	(PCDHGA7)	(PCDHGA8)	(PCDHGA9)	(PCDHGB1)	(PCDHGB2)	(PCDHGB3)	(PCDHGB4)	(PCDHGB5)	DSCAML1
synaptic membrane	186	204	5.34645782081512	4.48460846236287E-08	4.3168841058705E-05	0	TANC1	ANKS1B	GABRG3	AKAP1	SNAP91	ERBB3	NLGN1	GRID2	SHC4	GRIN2B	GRM7	DLGAP1	GRIK3	ARHGAP32	PDE2A	GRASP	UNC13C	GLRA3	RIMS2	DENND1A	PSD3	DLGAP2	UTRN	GRID1	DISC1	CLSTN2	SYNE1	GRIA1	GABRB1	NCS1	LRFN2	DTNBP1	ADORA1	RGS14	GRIK2	HOMER2	ARC	CNIH3	GRIK4	GABRB3	RIMS1	GPHN	CHRNA2
dendritic spine	144	151	5.32872187614801	4.94531586792135E-08	4.3168841058705E-05	0	TANC1	ANKS1B	STRN4	ASIC2	SNAP91	NLGN1	GRID2	MYO5B	GRIN2B	DLGAP1	ARHGAP32	SLC8A1	MAGI2	ERBB4	GIPC1	PSD3	DLGAP2	PALMD	DISC1	GRIA1	NCS1	SLC8A3	DTNBP1	ADORA1	LYN	CTNND2	RGS14	AXIN1	CANX	HOMER2	ARC	PTK2B	SHISA9	DLG2	SLC1A3	AXIN2	MIB1	GRIN3A	SHANK2	CACNA1C	HOMER3	GPM6A	PLCB4
neuron spine	144	151	5.32872187614801	4.94531586792135E-08	4.3168841058705E-05	0	TANC1	ANKS1B	STRN4	ASIC2	SNAP91	NLGN1	GRID2	MYO5B	GRIN2B	DLGAP1	ARHGAP32	SLC8A1	MAGI2	ERBB4	GIPC1	PSD3	DLGAP2	PALMD	DISC1	GRIA1	NCS1	SLC8A3	DTNBP1	ADORA1	LYN	CTNND2	RGS14	AXIN1	CANX	HOMER2	ARC	PTK2B	SHISA9	DLG2	SLC1A3	AXIN2	MIB1	GRIN3A	SHANK2	CACNA1C	HOMER3	GPM6A	PLCB4
calcium ion transmembrane transporter activity	104	109	4.97835088604026	3.20641602713501E-07	0.000192906004233	0	ORAI1	CATSPER4	TRPV4	SLC24A3	GRIN2B	GRM7	ITPR2	CACNB2	SLC8A1	RYR1	PDE2A	RYR2	RYR3	ATP2B2	ATP2C2	CACNA2D3	CACNA1E	TRPC6	FGF2	SLC8A3	ITPR1	CACNG1	CACNG4	JPH2	TRPA1	CACNA1D	ATP2B1	PANX1	CACNB1	GRIN3A	TRPM3	TRPC4	CACNA1C	PKD2	CACNA2D2	GPM6A	CACNA2D4	ATP2B4	CACNG3	ITPR3	CACNG2	TRPM8	SLC8A2
positive regulation of GTPase activity	143	150	4.96894632891036	3.36588489524559E-07	0.000192906004233	0	TSC2	MYO9B	CHN2	PLCB1	RGS22	RASA2	LRRK2	RAPGEF2	EPHA1	RASGRP3	CD40	SYDE2	RGS7	ARHGAP26	ARHGAP5	EPHA2	TAX1BP3	FZD10	RGS16	PREX2	RASAL3	VAV3	ARRB1	RGS20	RALGAPA1	RGS14	AXIN1	RGS11	DOCK1	CXCL13	RGS10	PIN1	IQGAP1	PTK2B	DLC1	NTRK1	ARHGEF7	DOCK4	ARAP1	AMPH	S1PR1	AXIN2	ARAP3
positive regulation of cell migration	200	209	4.91073660229635	4.53674504963253E-07	0.000218353539239	0	PRKCE	FLT1	PRKD2	FER	CDH13	DDR2	HDAC9	SYNE2	SEMA6A	EGFR	GATA3	INS	NRP1	EPHA1	ONECUT2	PRKCA	PODXL	ARHGAP5	BCL2	ERBB4	ANGPT1	CCR2	S100A14	ICAM1	IGF1R	PROX1	BMP4	PDPN	AGER	FGF2	FOXC2	KDR	F3	LYN	WNT5B	INSR	PDGFRA	CAMK1D	CXCL13	MADCAM1	PTK2B	LAMB1	IL6
adherens junction	184	194	4.90124769735091	4.76149475403531E-07	0.000218353539239	0	PARD3	PTPRM	TRPV4	KEAP1	PTPRK	AJAP1	PLEKHA7	SHROOM3	PARVA	CTNNA2	CTNNA3	ACTN1	SYNE2	NEDD9	SORBS1	ZYX	LUC7L3	FMN1	ARHGAP26	GAK	EPHA2	DAG1	KIAA1462	PALLD	EVL	LASP1	AFAP1	NDRG1	SIKE1	CTNND2	IRF2	DIXDC1	MDC1	SDC1	EPHX2	PTK2B	DLC1	PRUNE	SYNM	ARHGEF7	APBB1IP	TNS3	SDC4
olfactory bulb interneuron differentiation	11	12	4.89466769431154	4.92359890635896E-07	0.000218353539239	0	SLIT3	ROBO2	SLIT2	SLIT1	ROBO1	ERBB4	WNT5A	FGFR1	SALL1	DICER1	SALL3	(ARX)
peptidyl-tyrosine modification	62	66	4.89220675678371	4.98558074157884E-07	0.000218353539239	0	TPST2	FLT1	FER	IL12RB1	KIT	FYN	DDR2	PRLR	EPHA1	ERBB4	LEP	KDR	LYN	INSR	PDGFRA	ABL1	PTK2B	CLK1	CLK3	CSF1R	IL12RB2	HCK	SYK	PDGFRB	FES	RELN	FLT4	ABL2	TEK	EFEMP1	PTK6	PDGFB	ABI2	ABI1	JAK3	STAT5A	EPHA4	FGFR1	FGFR4	FGFR2	DDR1	PTK2	EGF
phospholipid-translocating ATPase activity	14	15	4.8374463258584	6.57589417807358E-07	0.000226069847708	0.076923076923077	ATP8B4	ATP10A	ATP10D	ATP8A2	ATP9B	ATP8A1	ATP11B	ABCA4	ATP10B	ATP8B3	ATP8B2	ATP9A	ATP11A	ATP8B1	(ATP11C)
postsynaptic membrane	162	177	4.83547905131714	6.64126814431398E-07	0.000226069847708	0.071428571428572	TANC1	ANKS1B	GABRG3	AKAP1	SNAP91	ERBB3	NLGN1	GRID2	SHC4	GRIN2B	GRM7	DLGAP1	GRIK3	ARHGAP32	GRASP	GLRA3	PSD3	DLGAP2	UTRN	GRID1	DISC1	CLSTN2	SYNE1	GRIA1	GABRB1	NCS1	LRFN2	DTNBP1	ADORA1	RGS14	GRIK2	HOMER2	ARC	CNIH3	GRIK4	GABRB3	GPHN	CHRNA2	CHRM2	DLG2	CHRNA4	GABRA6	GABRR2
phospholipid transporter activity	28	29	4.79922888686746	7.9638842143126E-07	0.000239563592022	0.066666666666667	ATP8B4	ATP10A	ATP10D	CETP	PITPNC1	ATP8A2	ABCA1	ATP9B	ATP8A1	ATP11B	ABCA4	ATP10B	ATP8B3	PITPNM3	ATP8B2	ATP9A	ABCA7	PLSCR1	PLSCR2	ABCG1	PITPNB	ATP11A	PLSCR4	PITPNA	ATP8B1	PLSCR3	PCTP	PITPNM1	(ATP11C)
gland morphogenesis	94	99	4.68249609550853	1.41701293854268E-06	0.000401181369012	0.0625	PROP1	ERBB3	EGFR	SEMA3C	ROBO1	BCL2	EPHA2	DAG1	LAMA5	IGF1R	NTN1	NRG3	PTHLH	FRS2	BMP4	PGR	PAX3	VDR	TGFB3	IL6	TBX2	TP63	ESR1	CSF1	BTRC	LAMA1	TBX3	BMP7	CSF1R	TNC	TGFB2	MED1	ELF3	LRP6	FRZB	NOTCH1	HOXA13	SOX9	PML	GLI3	NKX2-3	TNF	CDH1
ligand-activated sequence-specific DNA binding RNA polymerase II transcription factor activity	45	50	4.6317698919371	1.81276489819027E-06	0.000484713191944	0.058823529411765	THRB	NR1H3	RORC	NR1D1	(THRA)	PTGER3	RXRG	RORA	NR4A1	HNF4G	PGR	HNF4A	VDR	ESRRG	RXRA	NR1H2	NR5A2	ESR1	NR6A1	ESRRB	NR4A2	PPARG	RORB	NR2E3	PPARD	RARB	NKX3-1	NR3C2	NR2F6	NR1D2	RXRB	PPARA	RARA	NR1I3	AHR	(NR5A1)	RARG	NR1I2	STAT3	ESRRA	ESR2	BRD8	NR1H4
negative chemotaxis	10	12	4.60804057688632	2.0324067504518E-06	0.000514840720522	0.055555555555556	SLIT3	SEMA3F	SLIT2	SLIT1	ROBO1	EPHA7	NRP2	WNT5A	SEMA3A	RYK	(DKFZp434G0625)	(PDGFA)
peptidyl-tyrosine phosphorylation	60	64	4.59801321013852	2.13269477999933E-06	0.000514840720522	0.052631578947369	FLT1	FER	IL12RB1	KIT	FYN	DDR2	PRLR	EPHA1	ERBB4	LEP	KDR	LYN	INSR	PDGFRA	ABL1	PTK2B	CLK1	CLK3	CSF1R	IL12RB2	HCK	SYK	PDGFRB	FES	RELN	FLT4	ABL2	TEK	EFEMP1	PTK6	PDGFB	ABI2	ABI1	JAK3	STAT5A	EPHA4	FGFR1	FGFR4	FGFR2	DDR1	PTK2	EGF	LCK
telencephalon development	149	154	4.55636892350421	2.60227459070173E-06	0.000596416552621	0.05	PAFAH1B1	KAT2A	SLIT3	ROBO2	KDM2B	SLIT2	PLCB1	TP73	GRIN2B	EGFR	SLIT1	SKI	TH	LRRK2	RTN4	SLC8A1	CNTNAP2	ROBO1	ERBB4	MKKS	AHSG	EXT1	TNR	PROX1	BMP4	NCOR2	ATG7	SLC8A3	FOXP2	TACC2	DIXDC1	CDK6	PEX5	NFIB	ANXA3	CCDC85C	DPYSL2	PCNT	BMP2	LHX6	YWHAE	LMX1A	NUMBL
regulation of Ras GTPase activity	140	155	4.54759925185553	2.71306664034743E-06	0.000596416552621	0.047619047619048	PAFAH1B1	MYO9B	RASA2	EPHA3	RAPGEF2	EPHA1	RASGRP3	ADAP1	CD40	SYDE2	ARHGAP26	ARHGAP5	EPHA2	TAX1BP3	ARAP2	FZD10	PREX2	RASAL3	ACAP2	RALGAPA1	CHN1	CXCL13	PIN1	PTK2B	DLC1	NTRK1	DOCK4	AGAP3	SPRY2	ARAP1	S1PR1	ARAP3	SYNGAP1	RASGRF1	FGD5	BCL6	PKP4	GRHL3	GIT2	ARFGAP3	ARHGAP15	DGKI	PLXNB1
basement membrane	84	89	4.50140056486766	3.37535726269156E-06	0.000706330195884	0.090909090909091	USH2A	COL4A1	THBS2	TGFBI	LAMA4	DAG1	LAMA5	SMOC2	FBLN1	NTN1	COL4A3	COL4A4	NID2	LAMA2	SMOC1	RUNX1	ACAN	LAMB1	ANXA2	COL5A1	LOXL2	LAMA1	ACHE	LAD1	RELL2	COLQ	COL8A1	TNC	COL17A1	FBN1	FRAS1	ITGB1	ALB	FREM1	COL4A2	LAMB4	HSPG2	COL28A1	APLP1	TINAG	AGRN	HMCN1	ENTPD2
steroid hormone receptor activity	48	54	4.47918176920909	3.74648538903344E-06	0.000751326424059	0.086956521739131	THRB	NR1H3	RORC	NR1D1	(THRA)	RXRG	RORA	NR4A1	HNF4G	GPER	PGR	HNF4A	VDR	ESRRG	RXRA	NR1H2	NR5A2	ESR1	NR6A1	ESRRB	NR4A2	NR2C2	PPARG	RORB	NR2E3	PPARD	PGRMC2	RARB	NKX3-1	NR3C2	LEF1	NR2F6	NR1D2	RXRB	PPARA	NR0B2	RARA	NR1I3	(NR5A1)	RARG	NR1I2	ESRRA	ESR2
regulation of Rho protein signal transduction	151	161	4.44872828502235	4.31901040498506E-06	0.000831495883168	0.125	PAFAH1B1	MYO9B	VAV2	NGEF	EPHA3	EPHA1	CD40	SYDE2	ARHGAP26	ARHGAP5	AKAP13	EPHA2	KALRN	TAX1BP3	FZD10	ITSN2	PLEKHG3	PREX2	VAV3	ARRB1	CHN1	RAF1	FARP1	RASGRF2	PIN1	TIAM1	PTK2B	DLC1	SPATA13	ARHGEF7	DOCK4	ARHGEF3	RGNEF	ARAP1	TRIO	ARAP3	ADRA1A	RASGRF1	PLEKHG1	FGD5	BCL6	PKP4	ARHGEF18
collagen	89	94	4.41663469442337	5.01247205320077E-06	0.000927885692002	0.12	FCN2	COL19A1	MBL2	COL4A1	COLEC10	COLEC12	EMID2	TNXB	GLDN	COL23A1	DCN	COL4A3	COL4A4	CTHRC1	COL13A1	COL6A5	MARCO	COL1A2	C1QTNF5	COL22A1	COL5A1	COL20A1	CCBE1	COLQ	COL8A1	COL27A1	COL17A1	MMP13	C1QL3	MSR1	COL1A1	EMILIN2	COL6A1	COL4A2	COL16A1	C1QTNF1	LOX	COL11A2	COLEC11	FCN1	EMID1	C1QTNF3	COL28A1
calcium channel activity	89	92	4.38861192277065	5.70382113185275E-06	0.001016758929911	0.115384615384615	ORAI1	CATSPER4	TRPV4	GRIN2B	GRM7	ITPR2	CACNB2	RYR1	PDE2A	RYR2	RYR3	CACNA2D3	CACNA1E	TRPC6	FGF2	ITPR1	CACNG1	CACNG4	JPH2	TRPA1	CACNA1D	PANX1	CACNB1	GRIN3A	TRPM3	TRPC4	CACNA1C	PKD2	CACNA2D2	GPM6A	CACNA2D4	CACNG3	ITPR3	CACNG2	TRPM8	GRIN2A	TRPC7	TRPV1	CACNG7	TRPM1	TRPC3	FKBP1A	GRIN1
cell adhesion molecule binding	50	52	4.38423881784556	5.81960161993855E-06	0.001016758929911	0.111111111111111	PTPRM	PTPRD	FER	CDH13	NLGN1	CTNNA2	CTNNA3	GRIN2B	PTPRT	PROM1	CTNNAL1	VCAM1	NDRG1	FXYD5	PVRL3	TRPC4	CADM1	NRXN1	GRIN2A	NRXN2	NUMB	PVRL2	TBC1D2	CPE	CDH1	CXADR	CD226	AMICA1	FGFR1	ADAM8	VCL	NLGN2	PSEN1	EZR	CDK5R1	PVRL1	NPTN	CD1D	P2RX4	PVR	LILRB2	SELL	ITGB3
ligand-gated ion channel activity	124	137	4.28965189723857	8.94766927328483E-06	0.001485004559046	0.107142857142857	GABRG3	ORAI1	ASIC2	KCNA10	GRID2	GRIN2B	GRIK3	ITPR2	RYR1	RYR2	GLRA3	PEX5L	P2RX5	RYR3	GRID1	KCNJ6	GRIA1	GABRB1	KCNH6	TRPC6	ITPR1	KCNJ10	GRIK2	JPH2	KCNK6	GRIK4	GABRB3	CHRNA2	CHRNA4	GABRA6	GABRR2	GRIN3A	GRIK1	TRPC4	GABRA4	PKD2	GLRB	KCNJ1	KCNK1	ITPR3	GRIN2A	CNGA3	KCNJ15
ligand-gated channel activity	124	137	4.28965189723857	8.94766927328483E-06	0.001485004559046	0.107142857142857	GABRG3	ORAI1	ASIC2	KCNA10	GRID2	GRIN2B	GRIK3	ITPR2	RYR1	RYR2	GLRA3	PEX5L	P2RX5	RYR3	GRID1	KCNJ6	GRIA1	GABRB1	KCNH6	TRPC6	ITPR1	KCNJ10	GRIK2	JPH2	KCNK6	GRIK4	GABRB3	CHRNA2	CHRNA4	GABRA6	GABRR2	GRIN3A	GRIK1	TRPC4	GABRA4	PKD2	GLRB	KCNJ1	KCNK1	ITPR3	GRIN2A	CNGA3	KCNJ15
voltage-gated ion channel activity	168	177	4.28901004217274	8.97356296847285E-06	0.001485004559046	0.1	KCNE2	CATSPER4	KCNA10	GRM7	HVCN1	CACNB2	SNAP25	RYR1	KCND3	KCNH1	KCNQ2	KCNE1	CLIC1	KCNAB1	KCNJ6	CACNA2D3	KCNK10	KCNH6	CACNA1E	FGF2	KCNH8	KCNIP1	KCNMA1	NALCN	KCNQ4	CLIC5	KCNJ10	CACNG1	CACNG4	KCNG3	KCNK6	KCNQ1	KCNA2	TRPM5	CACNA1D	KCNA3	KCNA5	KCNB2	KCNA4	CACNB1	CLIC6	KCNA1	GRIK1
voltage-gated channel activity	168	177	4.28901004217274	8.97356296847285E-06	0.001485004559046	0.1	KCNE2	CATSPER4	KCNA10	GRM7	HVCN1	CACNB2	SNAP25	RYR1	KCND3	KCNH1	KCNQ2	KCNE1	CLIC1	KCNAB1	KCNJ6	CACNA2D3	KCNK10	KCNH6	CACNA1E	FGF2	KCNH8	KCNIP1	KCNMA1	NALCN	KCNQ4	CLIC5	KCNJ10	CACNG1	CACNG4	KCNG3	KCNK6	KCNQ1	KCNA2	TRPM5	CACNA1D	KCNA3	KCNA5	KCNB2	KCNA4	CACNB1	CLIC6	KCNA1	GRIK1
voltage-gated cation channel activity	126	130	4.25902279262516	1.02661267978865E-05	0.001497299038734	0.09375	KCNE2	KCNA10	GRM7	HVCN1	CACNB2	SNAP25	RYR1	KCND3	KCNH1	KCNQ2	KCNE1	KCNAB1	KCNJ6	CACNA2D3	KCNH6	CACNA1E	FGF2	KCNH8	KCNMA1	KCNQ4	KCNJ10	CACNG1	CACNG4	KCNG3	KCNK6	KCNQ1	KCNA2	CACNA1D	KCNA3	KCNA5	KCNB2	KCNA4	CACNB1	KCNA1	GRIK1	SCN9A	KCNA6	CACNA1C	PKD2	HCN1	KCNJ1	KCNS1	CACNG3
protein tyrosine kinase activity	141	151	4.2486586705735	1.07527149532105E-05	0.001522141678524	0.090909090909091	FLT1	FER	ERBB3	MST1R	KIT	FYN	DDR2	TYK2	PDGFRL	EGFR	EPHA3	NRP1	EPHA1	ERBB4	EPHA2	EPHA10	IGF1R	KDR	ALK	LYN	INSR	EPHB1	PDGFRA	BLK	ABL1	TRIM27	PTK2B	INSRR	NTRK1	CLK1	TESK2	CLK3	IGF2R	CSF1R	HCK	FGFRL1	ROR1	AATK	SRC	SYK	EPHA5	LMTK2	PDGFRB
cadherin binding	22	22	4.23609577939111	1.13719895981079E-05	0.001563811026734	0.088235294117647	PTPRM	FER	CDH13	CTNNA2	CTNNA3	PTPRT	PROM1	CTNNAL1	NDRG1	FXYD5	TRPC4	NUMB	TBC1D2	VCL	PSEN1	CDK5R1	P2RX4	JUP	APC	CTNND1	CTNNB1	CTNNA1
glutamate receptor activity	25	26	4.2354502299612	1.14047110977289E-05	0.001563811026734	0.085714285714286	GRID2	GRIN2B	GRM7	GRIK3	GRID1	GRIA1	GRIK2	GRIK4	GRM8	GRIN3A	GRIK1	GRIN2A	GRM5	GRM1	GRIN1	GRM3	GRM6	GRIA2	GRIK5	GRM2	GRIA4	GRIN3B	GRM4	GRIN2C	GRIN2D	(GRIA3)
bile acid and bile salt transport	18	18	4.22869789107445	1.17523859357593E-05	0.001563811026734	0.083333333333333	ABCC3	AQP9	FABP6	MIP	SLCO1A2	SLCO1B1	SLC10A2	ABCB11	HNF1A	ALB	AKR1C4	SLC10A1	ATP8B1	SLCO1B3	SLC27A5	AKR1C1	BAAT	AQP8
synapse organization	71	83	4.21698981765748	1.23792575096315E-05	0.001567930694575	0.081081081081081	DNER	PTPRD	COL4A1	PDZRN3	NLGN1	TG	LRRK2	CACNB2	ERBB4	NRG1	TNR	SNAPIN	MYO5A	GPHN	ACHE	SPOCK2	SEMA3E	TNC	GPM6A	CADM1	NRCAM	NRXN1	ANK3	CACNG2	NRXN2	NFASC	SNTA1	PCDHB10	(PCDHB11)	(PCDHB16)	(PCDHB9)	AGRN	DRD1	MUSK	CDH1	DNM3	GJA10	TSC1	APP	CACNA1S	CACNA1A	CHRNA1	WNT7A
sprouting angiogenesis	33	33	4.20594065934179	1.29999226343713E-05	0.001604323785621	0.078947368421053	FLT1	CDH13	SLIT2	NR4A1	ROBO1	ANGPT1	BMP4	FGF2	KDR	PTK2B	CCBE1	LOXL2	SEMA3E	ACVRL1	GPLD1	ITGB1	NOTCH1	BMPER	FLT4	TDGF1	TEK	LEF1	EFNB2	VEGFA	GPR124	EPHB4	EGR3	JMJD6	GREM1	RAMP2	NRARP	SRF	THBS1
cAMP catabolic process	15	15	4.19220199019619	1.38129926718911E-05	0.001662048343245	0.076923076923077	PDE4D	PDE3A	PDE11A	PDE2A	PDE4C	PDE7B	PDE10A	PDE8B	PDE3B	PDE4B	PDE1C	PDE8A	PDE1B	PDE4A	PDE7A
ATPase activity coupled to movement of substances	97	105	4.15551911288721	1.62274905524118E-05	0.001904949073872	0.075	ABCC13	ABCC3	ATP8B4	ATP5EP2	ATP6V1C2	ABCC4	ATP10A	ATP10D	ATP8A2	ATP2B2	ATP2C2	ABCB11	ABCB1	ATP13A2	ATP9B	ATP8A1	ATP11B	ABCA4	ATP6V1C1	ATP10B	ATP2B1	ATP6V0E1	ATP8B3	TAP2	ABCB9	TAPBP	ATP6V1E2	ABCG2	ATP6V1B2	ATP2B4	ABCA8	ABCC11	ABCC6	ATP6V1F	ATP8B2	ABCB5	ABCD3	RALBP1	ATP9A	ATP1B3	ABCC2	ABCC1	ABCB6
ATPase activity coupled to transmembrane movement of substances	96	104	4.11590710864653	1.92829808285389E-05	0.002209737779232	0.097560975609756	ABCC13	ABCC3	ATP8B4	ATP5EP2	ATP6V1C2	ABCC4	ATP10A	ATP10D	ATP8A2	ATP2B2	ATP2C2	ABCB11	ABCB1	ATP13A2	ATP9B	ATP8A1	ATP11B	ABCA4	ATP6V1C1	ATP10B	ATP2B1	ATP6V0E1	ATP8B3	TAP2	ABCB9	TAPBP	ATP6V1E2	ABCG2	ATP6V1B2	ATP2B4	ABCA8	ABCC11	ABCC6	ATP6V1F	ATP8B2	ABCB5	ABCD3	ATP9A	ATP1B3	ABCC2	ABCC1	ABCB6	ABCC8
single-stranded RNA binding	41	43	4.10994676422517	1.97875171636941E-05	0.00221482139788	0.095238095238095	DHX58	ATXN1	PABPC3	THRA	MSI2	STRBP	IFIH1	DDX1	KHDRBS3	DDX60	ANXA1	A1CF	PNPT1	MSI1	ADARB2	PTBP1	PABPC4	ZFP36	KHDRBS2	CBX7	HNRPDL	HNRNPH1	CBX4	CPEB2	LONP1	HNRNPF	EIF4A3	DDX58	TIA1	CBX8	PIWIL1	DLX2	JMJD6	RBPMS	PATL1	SYNCRIP	CNBP	CBX6	HNRNPA1	PABPC1	SNRPC	(TLR7)	(TLR8)
striated muscle tissue development	195	207	4.10450603370075	2.02589848617984E-05	0.002216056684996	0.093023255813954	COL19A1	MYL2	DNER	COL4A1	PDZRN3	NEBL	ERBB3	MYBPC3	RXRG	SKI	MBNL1	LRRK2	CACNB2	SLC8A1	RYR1	SEMA3C	FOXP1	KCNH1	VAMP5	EYA2	NRG1	PROX1	BMP4	DCN	MYH11	GJC1	ATG7	FOXC2	BARX2	FOXP2	PDGFRA	SVIL	GPHN	CSRP3	GATA4	RXRA	TBX2	PAX7	TGFBR3	ACVR1	TBX3	TNNI1	TNC
platelet activation	198	212	4.08539096073545	2.20013306938549E-05	0.002353164547323	0.090909090909091	PRKCE	HGF	GP6	VAV2	KNG1	FYN	SAA2	GNA12	ACTN1	ABCC4	PRKCB	DGKB	ITPR2	DGKG	SERPINA1	PRKCA	CD40	PECAM1	F13A1	DGKE	MGLL	F2RL3	GNG2	VAV3	ARRB1	TRPC6	ITPR1	GRB2	LYN	RAF1	A2M	PDGFRA	F5	TGFB3	GP1BA	(PFN1)	IL6	FERMT3	VEGFB	COL1A2	ADAMTS13	PRKCQ	APBB1IP
axon part	116	121	4.08285950817483	2.22424592013493E-05	0.002353164547323	0.088888888888889	TANC1	PAFAH1B1	ROBO2	GRIN2B	PTPRN2	GRIK3	TH	SNAP25	CNTNAP2	ROBO1	DAG1	DLGAP2	DISC1	MAG	CCK	DTNBP1	ADORA1	GRIK2	DIXDC1	MBP	GRIK4	MYO1D	CHRM2	SYNJ2	KCNA2	DLG2	ESR1	GAN	AMPH	CRHBP	KCNA1	GRIK1	DPYSL2	YWHAE	GPM6A	NRXN1	SPOCK1	CCKAR	GRIN2A	PCSK1	SEPT7	MAPK8IP3	NFASC
guanyl-nucleotide exchange factor activity	154	167	4.08087027078321	2.24336965782834E-05	0.002353164547323	0.086956521739131	VAV2	NGEF	MADD	RAPGEF2	RASGRP3	AKAP13	RALGPS1	RASGEF1B	KALRN	RASGEF1C	DENND1A	RAPGEF5	RALGPS2	PSD3	ITSN2	PLEKHG3	PREX2	RASGRP4	DENND1B	PSD2	VAV3	DOCK10	DENND1C	KNDC1	DOCK1	FARP1	RASGRF2	DOCK2	TIAM1	BCAR3	SPATA13	MON2	ARHGEF7	DOCK4	ARHGEF3	RGNEF	ANKRD27	FFAR1	TRIO	DIS3	DOCK9	DOCK6	IQSEC3
cyclic nucleotide metabolic process	49	51	4.06591877510096	2.39217991204743E-05	0.002398658732643	0.085106382978723	ADCY10	PDE4D	GUCY1A2	NUDT4	RORA	PDE3A	PDE11A	PDE2A	ADCY9	PTHLH	PDE4C	PDE7B	NPR1	GUCY2D	ADCY8	PDE10A	NPPC	PDE8B	ADCY2	PTH	PDE3B	AQP1	ADCY1	PDE4B	PDE1C	PDE8A	GNAS	PDE1B	CNP	GUCY1A3	GUCY1B3	CALCRL	NPR2	GUCY2C	PDE4A	ADCY7	NPPB	GUCA2B	HTR2B	NPPA	PDE7A	ADM	RAMP2
platelet-derived growth factor receptor signaling pathway	25	27	4.02343354896142	2.86778862117476E-05	0.002816870741574	0.145833333333333	FER	SGPL1	PDGFRL	NRP1	PLEKHA1	IQCJ-SCHIP1	(SCHIP1)	ARID5B	RGS14	PDGFRA	PDGFC	TIPARP	GAB1	RAPGEF1	PTPRJ	PDGFRB	ZFAND5	MYO1E	PDGFB	PLAT	VEGFA	JAK2	TXNIP	CSRNP1	PIK3C2A	BCAR1	(PDGFA)
divalent inorganic cation transmembrane transporter activity	122	129	4.00730556794571	3.07076917864801E-05	0.002955922411367	0.142857142857143	ORAI1	CATSPER4	TRPV4	SLC24A3	GRIN2B	GRM7	ITPR2	CACNB2	SLC8A1	RYR1	PDE2A	RYR2	RYR3	ATP2B2	ATP2C2	CACNA2D3	CACNA1E	TRPC6	FGF2	SLC8A3	ITPR1	CACNG1	CACNG4	JPH2	TRPA1	CACNA1D	ATP2B1	PANX1	CACNB1	GRIN3A	TRPM3	TRPC4	CACNA1C	PKD2	CACNA2D2	GPM6A	CACNA2D4	ATP2B4	CACNG3	ITPR3	CACNG2	TRPM8	SLC8A2
hydrolase activity acting on acid anhydrides catalyzing transmembrane movement of substances	98	106	4.00443618101496	3.10827851065509E-05	0.002955922411367	0.14	ABCC13	ABCC3	ATP8B4	ATP5EP2	ATP6V1C2	ABCC4	ATP10A	ATP10D	ATP8A2	ATP2B2	ATP2C2	ABCB11	ABCB1	ATP13A2	ATP9B	ATP8A1	ATP11B	ABCA4	ATP6V1C1	ATP10B	ATP2B1	ATP6V0E1	ATP8B3	TAP2	ABCB9	TAPBP	ATP6V1E2	ABCG2	ATP6V1B2	ATP2B4	ABCA8	ABCC11	ABCC6	ATP6V1F	ATP8B2	ABCB5	ABCD3	ATP9A	ATP1B3	ABCC2	ABCC1	ABCB6	ABCC8
protein kinase C activity	16	16	3.98273081092767	3.40639534832654E-05	0.003152880925288	0.196078431372549	PRKCE	PRKD2	PRKCB	PRKCA	PKN1	PRKCQ	PRKCH	PRKCZ	PKN2	PRKCI	PRKCD	PRKCG	PRKD1	PKN3	PRKD3	CCL3
cellular component maintenance	36	37	3.98152907703174	3.42366712573483E-05	0.003152880925288	0.192307692307692	USH2A	TANC1	PLEKHA7	MKKS	PROM1	BBS10	SUPV3L1	CDH23	ABCA4	IQCB1	GPR98	CLN8	PCDH15	CSF1R	BBS2	MYOCD	CAMSAP3	CNGB1	TULP1	USH1C	KIFC3	RP1L1	NLGN2	RDH12	ERCC6	MAK	CLRN1	NPHP3	USH1G	BBS1	RP1	MTMR2	BBS4	MPZ	CDHR1	PARD6A	(SHROOM2)
growth factor binding	102	108	3.96541783115263	3.6633744637804E-05	0.003265152091514	0.207547169811321	FLT1	COL4A1	ERBB3	IL2RB	KLB	NRP1	ACVR1B	HTRA4	NGFR	S100A13	IGF1R	LTBP4	FGF2	KDR	INSR	A2M	PDGFRA	CXCL13	PCSK6	TGFB3	NTRK1	COL1A2	TGFBR3	COL5A1	ACVR1	OSMR	HTRA3	LTBP1	IGF2R	ACVRL1	FGFRL1	RPS2	KL	WISP1	HYAL2	GPC1	COL1A1	COL6A1	PDGFRB	NTRK3	CRIM1	LTBP2	GHRHR
cation channel complex	117	123	3.94333978375621	4.01773402041172E-05	0.003515882516408	0.203703703703704	KCNE2	CATSPER4	KCNA10	AKAP6	CACNB2	SNAP25	CNTNAP2	KCND3	RYR2	KCNH1	PEX5L	KCNQ2	CATSPERG	KCNE1	KCNJ6	CACNA1E	KCNMA1	KCNQ4	CACNG1	KCNG3	KCNK6	KCNQ1	KCNA2	CACNA1D	KCNA3	KCNA5	KCNB2	KCNA4	CACNB1	KCNA1	TRPC4	SCN9A	KCNA6	CACNA1C	KCNJ1	KCNS1	CACNG3	KCNK1	CACNG2	KCNB1	KCNF1	KCNMB4	CACNG7
antigen receptor-mediated signaling pathway	99	114	3.93727153787953	4.12066662498489E-05	0.003541565797509	0.2	KLHL6	PRKD2	NFATC2	FYN	INPP5D	UBE2N	GATA3	PRKCB	TRAT1	BCL2	SPG21	CD38	SLA2	PLEKHA1	VAV3	NFKBIA	LYN	PIK3CD	BLK	HLA-DQB2	HLA-DOA	RNF31	HLA-DRA	HLA-DMA	HLA-DMB	PRKCQ	HLA-DPA1	(HLA-DPB1)	HLA-DOB	PTPN22	GRAP2	MAP3K7	NFKB1	RBCK1	PAK1	CD4	SYK	CTLA4	ENAH	PDPK1	CARD11	THY1	TEC
negative regulation of chemotaxis	19	19	3.92424765086628	4.35006008631111E-05	0.003673129683406	0.196428571428571	SEMA3F	ROBO2	SLIT2	SLIT1	ROBO1	ANGPT2	CXCL13	C5	AIF1	NBL1	WNT3A	WNT5A	SEMA3A	PTPRO	ELANE	WNT3	GREM1	RYK	CCL2
Ras guanyl-nucleotide exchange factor activity	87	93	3.91285151587767	4.56063120517491E-05	0.00378453758457	0.192982456140351	VAV2	NGEF	MADD	RAPGEF2	RASGRP3	AKAP13	RASGEF1B	KALRN	RAPGEF5	ITSN2	PLEKHG3	PREX2	RASGRP4	VAV3	DOCK10	KNDC1	FARP1	RASGRF2	DOCK2	TIAM1	SPATA13	ARHGEF7	ARHGEF3	RGNEF	TRIO	RASGRF1	PLEKHG1	FGD5	ARHGEF18	ARHGEF17	VAV1	FGD4	MCF2L	PLEKHG5	RAPGEF4	C9orf100	MCF2L2	PLEKHG2	ARHGEF40	RGL2	RIN2	ARHGEF10L	ITSN1
striated muscle cell differentiation	134	138	3.88663254461426	5.08222188217999E-05	0.004145887104904	0.241379310344828	MYL2	DNER	COL4A1	PDZRN3	NEBL	MYBPC3	SKI	IGF2	LRRK2	CACNB2	SLC8A1	RYR1	FOXP1	KCNH1	NRG1	PROX1	BMP4	MYH11	ATG7	NRAS	BARX2	PDGFRA	GPHN	SDC1	GATA4	TMOD1	RXRA	ACVR1	TBX3	MYPN	TNC	CDON	KRT19	MYO18B	CACNG2	ITGB1	FHL2	MYOG	SIK1	LMNA	RCAN1	MYOCD	KRAS
negative regulation of behavior	26	26	3.86924426846871	5.45866118901728E-05	0.004378756050457	0.254237288135593	SEMA3F	ROBO2	SLIT2	SLIT1	INS	ROBO1	ANGPT2	ADORA1	CXCL13	C5	AIF1	NBL1	WNT3A	DRD1	WNT5A	SEMA3A	PTPRO	ELANE	CRH	DRD2	WNT3	GHRL	ADA	GREM1	RYK	CCL2
postsynaptic density	106	111	3.8531065626187	5.83143005539188E-05	0.004601093910918	0.283333333333333	TANC1	ANKS1B	SNAP91	NLGN1	GRID2	GRIN2B	DLGAP1	ARHGAP32	MAGI2	ERBB4	PSD3	DLGAP2	DISC1	GRIA1	NCS1	DTNBP1	ADORA1	LYN	CTNND2	RGS14	AXIN1	HOMER2	ARC	PTK2B	DLG2	AXIN2	MIB1	GRIN3A	SHANK2	CACNA1C	HOMER3	PLCB4	CPEB1	SPOCK1	GRIN2A	LRRC7	NETO1	GRM5	P2RX6	GRM1	GRIN1	DBNL	DLGAP3
dendritic spine head	106	111	3.8531065626187	5.83143005539188E-05	0.004601093910918	0.283333333333333	TANC1	ANKS1B	SNAP91	NLGN1	GRID2	GRIN2B	DLGAP1	ARHGAP32	MAGI2	ERBB4	PSD3	DLGAP2	DISC1	GRIA1	NCS1	DTNBP1	ADORA1	LYN	CTNND2	RGS14	AXIN1	HOMER2	ARC	PTK2B	DLG2	AXIN2	MIB1	GRIN3A	SHANK2	CACNA1C	HOMER3	PLCB4	CPEB1	SPOCK1	GRIN2A	LRRC7	NETO1	GRM5	P2RX6	GRM1	GRIN1	DBNL	DLGAP3
regulation of transporter activity	106	110	3.84807392492149	5.95250662478453E-05	0.004601093910918	0.274193548387097	NLGN1	SGK2	EFCAB4B	INS	CACNB2	SGK1	RYR1	BCL2	CAMK2D	MLL	NCS1	CACNA1E	TRPC6	MYO5A	INSR	CACNG1	CACNG4	JPH2	CNIH3	VDR	CACNA1D	CACNB1	EPO	CRHBP	SLC9A3R1	CACNA1C	PKD2	OPRM1	WNK2	GLP1R	JPH4	PPARG	NRXN1	CACNG3	TWIST1	CACNG2	CCKAR	DRD4	ADRA2A	CACNG7	RANGRF	STIM1	ASPH
ionotropic glutamate receptor activity	17	18	3.83746595522635	6.21552309378881E-05	0.004674267601626	0.26984126984127	GRID2	GRIN2B	GRIK3	GRID1	GRIA1	GRIK2	GRIK4	GRIN3A	GRIK1	GRIN2A	GRIN1	GRIA2	GRIK5	GRIA4	GRIN3B	GRIN2C	GRIN2D	(GRIA3)
extracellular-glutamate-gated ion channel activity	18	19	3.82800901023215	6.45920142259282E-05	0.004782790222606	0.265625	GRID2	GRIN2B	GRIK3	GRID1	GRIA1	GRIK2	GRIK4	GRIN3A	GRIK1	GRIN2A	GRIN1	STX1B	GRIA2	GRIK5	GRIA4	GRIN3B	GRIN2C	GRIN2D	(GRIA3)
apical plasma membrane	196	207	3.82739633089043	6.47529499077093E-05	0.004782790222606	0.261538461538462	USH2A	CIB1	SLCO2B1	ERBB3	SLC5A12	AJAP1	SHROOM3	SLC34A2	MAL2	CDHR2	ATP6V0D2	ABCG8	MIP	SLC9A3R2	PODXL	CD81	PROM1	SLC14A2	UPK2	KCNE1	NRG1	PKHD1	SLC10A2	MYO7B	SLC12A1	ANXA6	ABCB11	PDPN	CRB3	KCNMA1	ABCB1	AQP2	CYP4F12	KCNJ10	INADL	LRP2	CLCA4	CRB1	PRKAB2	SLC26A9	MYO7A	PLB1	KCNA1
ion channel complex	182	196	3.81168784415551	6.9010554493043E-05	0.004957429832463	0.287878787878788	GABRG3	KCNE2	CATSPER4	KCNA10	AKAP6	CACNB2	SNAP25	CNTNAP2	KCND3	RYR2	GLRA3	KCNH1	PEX5L	KCNQ2	CATSPERG	KCNE1	CLIC1	KCNJ6	GABRB1	CACNA1E	KCNMA1	KCNQ4	CLIC5	CACNG1	KCNG3	ANO4	KCNK6	GABRB3	CHRNA2	KCNQ1	KCNA2	CACNA1D	KCNA3	KCNA5	CHRNA4	FXYD1	KCNB2	KCNA4	ANO3	CACNB1	GABRA6	CLIC6	GABRR2
transmembrane receptor protein tyrosine phosphatase activity	18	18	3.80408504092925	7.11646409259359E-05	0.005036991423184	0.283582089552239	PTPRM	PTPRD	PTPRK	PTPRR	PTPRN2	PTPRG	PTPRE	PTPRB	PTPRZ1	PTPRS	PTPRO	PTPRA	PTPRC	PTPRH	PTPN6	PTPRU	PTPRF	PTPRN
transmembrane receptor protein phosphatase activity	18	18	3.80408504092925	7.11646409259359E-05	0.005036991423184	0.283582089552239	PTPRM	PTPRD	PTPRK	PTPRR	PTPRN2	PTPRG	PTPRE	PTPRB	PTPRZ1	PTPRS	PTPRO	PTPRA	PTPRC	PTPRH	PTPN6	PTPRU	PTPRF	PTPRN
regulation of neuron projection development	190	194	3.79661071856871	7.33439317064377E-05	0.005042919190044	0.27536231884058	PAFAH1B1	TRPV4	PTPRD	SEMA3F	ROBO2	CDH4	NGEF	SLIT2	NLGN1	EPHA3	SLIT1	LRRK2	RTN4	ROBO1	KALRN	NGFR	DSCAM	TNR	NTN1	DISC1	MAG	NCS1	DCC	CHN1	CBFA2T2	LYN	KNDC1	MAPT	LRRC4C	STK24	DIXDC1	CAMK1D	MBP	TIAM1	PTK2B	NTRK1	ACHE	NGF	BMP7	SYNGAP1	SMAD1	XYLT1	NUMBL
elevation of cytosolic calcium ion concentration	123	130	3.78911178398075	7.55934381402312E-05	0.005124383348858	0.271428571428571	PRKCE	TRPV4	KNG1	NMUR2	SAA2	PTGER3	BDKRB2	SLC8A1	RYR1	RYR2	CCR2	PROK2	CD38	GNB2	CCR6	TRPC6	FGF2	SLC8A3	PDGFRA	CXCL13	JPH2	PTK2B	GPR6	S1PR1	CHERP	ADRA1A	BDKRB1	EDN2	CACNA1C	PKD2	CD52	OPRM1	HTR2A	GLP1R	EDNRA	JPH4	ITPR3	LPAR1	CCKAR	SLC8A2	CCR5	TRPV1	CALCR
immune response-regulating cell surface receptor signaling pathway	116	133	3.78910854503765	7.55944236325856E-05	0.005124383348858	0.267605633802817	KLHL6	PRKD2	FER	NFATC2	FYN	INPP5D	UBE2N	GATA3	PRKCB	TRAT1	CD40	BCL2	SPG21	CD38	SLA2	PLEKHA1	VAV3	NFKBIA	LYN	PIK3CD	BLK	HLA-DQB2	HLA-DOA	RNF31	HLA-DRA	HLA-DMA	HLA-DMB	PRKCQ	HLA-DPA1	(HLA-DPB1)	HLA-DOB	PTPN22	GRAP2	MAP3K7	NFKB1	GPLD1	RBCK1	PAK1	CD4	SYK	CTLA4	ENAH	PDPK1
myosin complex	61	65	3.77950958230451	7.85687732105522E-05	0.005180157609074	0.277777777777778	MYL2	MYOM2	MYO9B	MYBPC3	MYL9	MYO5B	MYH15	MYO3B	MYO7B	MYOM1	MYH11	MYO5A	MYBPH	MYH13	FILIP1L	MYO1D	MYO1H	MYO7A	MYO3A	MYO16	MYBPC1	CGNL1	MYO18B	MYO15A	MYL7	MYO9A	MYH6	(MYH7)	CGN	MYO5C	MYH9	MYO1E	DYNLL2	MYLPF	MYO6	MYH14	MYO19	MYO1B	MYO10	TRIM32	BMF	MYO1F	MYO1C
stereocilium	19	21	3.77760717878039	7.91711844949638E-05	0.005180157609074	0.273972602739726	USH2A	PROM1	GRXCR1	ESPN	CLIC5	CDH23	DOCK4	MYO7A	PCDH15	KPTN	MYO15A	USH1C	RDX	MYO1C	LOXHD1	TPRN	SLC4A7	FSCN2	TWF2	(MPP1)	(WHRN)
P-P-bond-hydrolysis-driven transmembrane transporter activity	105	115	3.77101378648768	8.12928447215811E-05	0.005216832821933	0.27027027027027	ABCC13	ABCC3	ATP8B4	ATP5EP2	ATP6V1C2	ABCC4	ATP10A	ATP10D	ATP8A2	ATP2B2	ATP2C2	ABCB11	ABCB1	ATP13A2	ATP9B	ATP8A1	SEC61A2	ATP11B	ABCA4	ATP6V1C1	TIMM17A	ATP10B	ATP2B1	ATP6V0E1	ATP8B3	TAP2	ABCB9	TAPBP	ATP6V1E2	ABCG2	ATP6V1B2	ATP2B4	ABCA8	ABCC11	ABCC6	ATP6V1F	ATP8B2	ABCB5	ABCD3	ATP9A	ATP1B3	ABCC2	ABCC1
primary active transmembrane transporter activity	105	115	3.77101378648768	8.12928447215811E-05	0.005216832821933	0.27027027027027	ABCC13	ABCC3	ATP8B4	ATP5EP2	ATP6V1C2	ABCC4	ATP10A	ATP10D	ATP8A2	ATP2B2	ATP2C2	ABCB11	ABCB1	ATP13A2	ATP9B	ATP8A1	SEC61A2	ATP11B	ABCA4	ATP6V1C1	TIMM17A	ATP10B	ATP2B1	ATP6V0E1	ATP8B3	TAP2	ABCB9	TAPBP	ATP6V1E2	ABCG2	ATP6V1B2	ATP2B4	ABCA8	ABCC11	ABCC6	ATP6V1F	ATP8B2	ABCB5	ABCD3	ATP9A	ATP1B3	ABCC2	ABCC1
regulation of axonogenesis	95	97	3.76898595704973	8.19560541043263E-05	0.005216832821933	0.263157894736842	PAFAH1B1	SEMA3F	ROBO2	CDH4	SLIT2	SLIT1	RTN4	ROBO1	NGFR	DSCAM	TNR	NTN1	MAG	DCC	CHN1	MAPT	LRRC4C	STK24	DIXDC1	MBP	TIAM1	ACHE	NGF	SYNGAP1	XYLT1	EP300	RTN4R	NRCAM	DAB1	PLXNB1	SSH1	KIF13B	BCL11A	WNT3A	THY1	NTRK3	SEMA4D	RNF6	NEFM	EPHB3	RUFY3	SKIL	CACNA1A
neuron cell-cell adhesion	11	12	3.76702406284648	8.2602541499055E-05	0.005216832821933	0.25974025974026	CNTN4	NLGN1	NINJ2	TNR	CTNND2	NCAM2	NRXN1	ASTN1	NLGN2	CDK5R1	RET	(NLGN3)
immune response-activating signal transduction	186	207	3.76173551997867	8.43692129581797E-05	0.005216832821933	0.256410256410256	PRKCE	KLHL6	PRKD2	NFATC2	FYN	TNIP3	INPP5D	COLEC12	RPS6KA2	UBE2N	GATA3	PRKCB	TRAT1	MAPKAPK3	BCL2	SPG21	IRAK2	CD38	S100A14	IFIH1	SLA2	MAPK10	PLEKHA1	VAV3	TBK1	NFKBIA	LYN	PIK3CD	BLK	CASP8	HLA-DQB2	IRAK3	HLA-DOA	MAPKAPK2	RNF31	HLA-DRA	HLA-DMA	HLA-DMB	MARCO	PRKCQ	HLA-DPA1	(HLA-DPB1)	HLA-DOB
regulation of cell size	64	68	3.74030188126107	9.18996859673449E-05	0.00552891485701	0.265822784810127	PAFAH1B1	TSC2	SEMA3F	CDH4	TP73	RPTOR	SLIT1	RTN4	ARHGAP5	DSCAM	IQGAP3	TNR	NTN1	RB1CC1	DCC	MAPT	CLN8	NGF	EP300	NRCAM	BCL11A	WNT3A	CREB1	NTRK3	SEMA4D	RNF6	TSC1	SEMA7A	DEPTOR	WNT5A	ULK1	CAV3	SEMA3A	MAP1B	BARHL2	SPP1	ILK	LIMK1	NDEL1	ADNP	IL7R	TNFRSF12A	RARG
immune response-regulating signaling pathway	196	219	3.73803816804311	9.2730898104465E-05	0.00552891485701	0.2625	PRKCE	KLHL6	PRKD2	FER	NFATC2	FYN	TNIP3	INPP5D	COLEC12	RPS6KA2	UBE2N	GATA3	PRKCB	TRAT1	MAPKAPK3	CD40	BCL2	SPG21	IRAK2	CD38	S100A14	IFIH1	SLA2	MAPK10	PLEKHA1	VAV3	TBK1	NFKBIA	LYN	PIK3CD	BLK	CASP8	HLA-DQB2	IRAK3	HLA-DOA	MAPKAPK2	RNF31	HLA-DRA	HLA-DMA	HLA-DMB	MARCO	PRKCQ	HLA-DPA1
immune response-activating cell surface receptor signaling pathway	108	123	3.73411618742748	9.41877611095876E-05	0.00552891485701	0.259259259259259	KLHL6	PRKD2	NFATC2	FYN	INPP5D	UBE2N	GATA3	PRKCB	TRAT1	BCL2	SPG21	CD38	SLA2	PLEKHA1	VAV3	NFKBIA	LYN	PIK3CD	BLK	HLA-DQB2	HLA-DOA	RNF31	HLA-DRA	HLA-DMA	HLA-DMB	PRKCQ	HLA-DPA1	(HLA-DPB1)	HLA-DOB	PTPN22	GRAP2	MAP3K7	NFKB1	GPLD1	RBCK1	PAK1	CD4	SYK	CTLA4	ENAH	PDPK1	MICA	CARD11
regulation of alternative nuclear mRNA splicing via spliceosome	15	17	3.69533147343659	0.000109800050771	0.006367080052552	0.268292682926829	RBM5	CELF3	RBFOX2	MBNL1	TRA2B	CELF4	CELF6	PTBP1	RBM15B	MYOD1	RBM4	DDX5	RBM25	NSRP1	SRSF12	(RBMX)	(RBMY1A1)
regulation of cell morphogenesis involved in differentiation	168	172	3.6784030196937	0.000117349449478	0.006723844051635	0.27710843373494	PAFAH1B1	PTPRD	SEMA3F	ROBO2	CDH4	NGEF	SLIT2	EPHA3	SLIT1	LRRK2	RTN4	ROBO1	IFNG	NGFR	WNT9B	DSCAM	TNR	NTN1	WWTR1	MAG	DCC	CHN1	KNDC1	MAPT	LRRC4C	STK24	DIXDC1	MBP	TIAM1	TCF7L2	TGFB3	TGFBR3	SMAD3	AXIN2	PAX8	ACHE	NGF	SYNGAP1	BMP2	SMAD1	TGFB2	XYLT1	NUMBL
leading edge membrane	87	89	3.67577319176961	0.000118565064696	0.006723844051635	0.273809523809524	SNTG1	TRPV4	ROBO2	PTPRK	SYNE2	CNTNAP2	ROBO1	LCP1	EPHA2	PLEKHA1	EMR2	SCIMP	PDPN	ADORA1	MYO1D	SHISA9	SYNJ2	SPRY4	SPATA13	FAP	SPRY2	PLEK2	MACF1	PPP1R9B	DIAPH1	ITGB1	ANTXR1	RASGRP2	AIF1	FRZB	PTPRJ	DPP4	MAPK8IP3	TRPV1	GABRG2	GABARAPL3	GABBR1	OPRD1	SFRP4	RPS3	PDE9A	TLN1	SLC1A2
cyclic nucleotide catabolic process	17	17	3.65390825284942	0.00012913929548	0.007227295687715	0.270588235294118	PDE4D	PDE3A	PDE11A	PDE2A	PDE4C	PDE7B	PDE10A	PDE8B	PDE3B	PDE4B	PDE1C	PDE8A	PDE1B	CNP	PDE4A	PDE7A	PDE5A
focal adhesion	118	125	3.64021477707756	0.000136205358744	0.007535130938322	0.267441860465116	TRPV4	KEAP1	PARVA	ACTN1	SYNE2	NEDD9	SORBS1	ZYX	LUC7L3	ARHGAP26	GAK	EPHA2	DAG1	PALLD	EVL	LASP1	AFAP1	SIKE1	IRF2	DIXDC1	MDC1	SDC1	EPHX2	PTK2B	DLC1	PRUNE	ARHGEF7	APBB1IP	TNS3	SDC4	LPP	HCK	PAK1	ITGB1	TRIP6	FHL2	LIG4	TGFB1I1	ENAH	TES	PDPK1	MAP2K2	ARHGAP24
potassium channel activity	108	110	3.62983920713749	0.000141798913007	0.007755433730702	0.264367816091954	KCNE2	KCNA10	SNAP25	KCND3	KCNH1	KCNQ2	KCNE1	KCNAB1	KCNJ6	KCNK10	KCNH6	KCNH8	KCNIP1	KCNMA1	KCNQ4	KCNJ10	KCNG3	KCNK6	KCNQ1	KCNA2	KCNA3	KCNA5	KCNB2	KCNA4	KCNN3	KCNA1	KCNA6	PKD2	TMEM38B	HCN1	KCNJ1	KCNIP4	KCNK16	(KCNK17)	MTMR6	KCNS1	KCNK1	KCNJ15	KCNB1	KCNK5	KCNF1	KCNMB4	AQP1
positive regulation of MAPK cascade	156	163	3.62606307313366	0.000143887546393	0.007781244503232	0.261363636363636	PRKCE	FLT1	PRKD2	KIT	PLCB1	IGF2	(INS)	PRKCA	ERBB4	LEP	TRAF7	ANGPT1	ST5	ZGLP1	IGF1R	SCIMP	BMP4	ARRB1	GPER	FGF2	DCC	KDR	INSR	AXIN1	PDGFRA	PTK2B	NTRK1	IL6	VEGFB	FGF4	ZNF622	ESR1	SPRY2	TLR3	ARRB2	ADRA1A	CSF1R	NOD2	OPRM1	TGFB2	EDNRA	TNFSF11	GAB1
neuropeptide signaling pathway	86	92	3.61881343592851	0.000147978447496	0.007913558531117	0.258426966292135	EMR3	SORCS3	PKD1	SORCS2	NMUR2	SORCS1	NPW	CARTPT	PDYN	SCG5	PROK2	EMR2	NPB	NXPH3	GPR125	GPR114	ELTD1	EMR1	NPFFR1	PNOC	LPHN2	GPR98	KISS1R	PKD1L2	GLRB	EMR4P	GPR116	GPR133	BAI3	GPR56	GPR97	GALP	HCRTR2	BAI1	OPRD1	CPE	CELSR1	PENK	SORT1	GALR1	MCHR1	LPHN3	NPY
lipid transporter activity	62	64	3.61767710012597	0.000148629462145	0.007913558531117	0.266666666666667	GLTP	ATP8B4	ATP10A	ATP10D	ABCG8	CETP	PITPNC1	ATP8A2	STARD3	ABCA1	APOM	ATP9B	ATP8A1	ATP11B	ABCA4	ATP10B	ATP8B3	PITPNM3	FABP2	FABP3	MTTP	ATP8B2	PLEKHA8P1	ATP9A	ABCA7	PLSCR1	PLSCR2	SLCO2A1	ABCG1	ABCG5	APOC4	APOL3	PITPNB	APOF	RFT1	APOB	GLTPD2	FABP1	ATP11A	PLSCR4	PITPNA	GLTPD1	APOA2
second-messenger-mediated signaling	89	94	3.61652122718056	0.000149294421137	0.007913558531117	0.263736263736264	NMUR2	MCTP1	NUDT4	EGFR	HDAC4	PDE3A	ITPR2	RAPGEF2	PDE2A	RYR2	DDAH1	CAMK2D	DDAH2	HRH1	ITPR1	MCTP2	ADCYAP1R1	KDR	ADCY8	PDX1	SLC9A3R1	EDN2	KISS1R	GLP1R	ITPR3	EPHA5	CCR5	BHLHA15	PPP2CA	SOX9	RCAN1	RAPGEF4	GHRHR	FIS1	GHRH	GRM1	CASR	TNF	DRD1	CXCR4	PLCE1	PLCG2	SPHK1
Rho GTPase activator activity	33	36	3.60510723870282	0.000156012028476	0.008074041860797	0.260869565217391	MYO9B	CHN2	SRGAP1	SYDE2	ARHGAP26	ARHGAP5	PREX2	DOCK2	DLC1	DOCK4	ARAP1	ARHGAP10	ARAP3	ARHGAP15	ARHGAP8	RALBP1	THY1	SYDE1	CDC42EP2	ARHGEF10L	ARHGAP27	NCKAP1L	ARHGAP33	PREX1	ABR	ARHGAP35	BCR	JUN	SOS1	ARHGAP1	ARHGAP29	GMIP	ERRFI1	(ARHGAP4)	(ARHGAP6)	(OPHN1)
glomerulus development	42	44	3.59897262608386	0.000159738406113	0.00817894626192	0.268817204301075	MAGI2	PECAM1	PODXL	BCL2	ANGPT1	PROM1	ANGPT2	WWTR1	BMP4	COL4A3	COL4A4	FOXC2	PDGFRA	IQGAP1	MTSS1	SULF2	SULF1	PDGFRB	NPHS1	HES1	PLCE1	MYO1E	TEK	WT1	PDGFB	NID1	PTPRO	BASP1	LGR4	OSR1	CD34	EGR1	LHX1	ACTA2	TCF21	MEF2C	HEYL	ENPEP	NOTCH3	NPHS2	LAMB2	MPV17	(CD24)
striated muscle cell development	76	78	3.59693710749254	0.000160993147918	0.00817894626192	0.265957446808511	MYL2	DNER	COL4A1	PDZRN3	NEBL	MYBPC3	SKI	LRRK2	CACNB2	RYR1	FOXP1	PROX1	MYH11	PDGFRA	GPHN	SDC1	TMOD1	MYPN	TNC	KRT19	MYO18B	CACNG2	ITGB1	MYOG	RCAN1	PDGFRB	SNTA1	MYH6	MUSK	PPP3CA	CXADR	LEF1	APP	MYLK3	ACTC1	CACNA1S	TTN	NEURL2	CHRNA1	TCAP	ERBB2	TNNT2	DOK7
Ras GTPase activator activity	101	121	3.59292427248233	0.000163493819653	0.008196830770715	0.263157894736842	TBC1D1	MYO9B	CHN2	RASA2	RAPGEF2	RASGRP3	SRGAP1	SYDE2	ARHGAP26	ARHGAP5	PREX2	RASAL3	IQGAP3	TBC1D12	TBC1D22A	RALGAPA1	DOCK2	SGSM1	IQGAP2	IQGAP1	DLC1	DOCK4	ARAP1	GDI2	ARHGAP10	TBC1D14	ARAP3	SYNGAP1	TBC1D24	TBC1D20	TBC1D22B	TBC1D4	ARHGAP15	ARHGAP8	TBC1D21	RANGAP1	ALDH1A1	RALBP1	THY1	SYDE1	RALGAPA2	RABGAP1L	RASAL2
voltage-gated potassium channel complex	65	67	3.58561954799409	0.000168139454661	0.00834283706476	0.260416666666667	KCNE2	KCNA10	SNAP25	CNTNAP2	KCND3	KCNH1	KCNQ2	KCNE1	KCNJ6	KCNMA1	KCNQ4	KCNG3	KCNK6	KCNQ1	KCNA2	KCNA3	KCNA5	KCNB2	KCNA4	KCNA1	KCNA6	KCNJ1	KCNS1	KCNK1	KCNB1	KCNF1	KCNMB4	KCNQ5	KCNG4	KCNS2	KCNMB1	KCNJ13	KCNT1	KCNJ5	KCNJ4	HCN2	KCNJ16	KCNH4	KCNQ3	KCNC3	KCNV2	KCNC1	KCNMB2
potassium channel complex	65	67	3.58561954799409	0.000168139454661	0.00834283706476	0.260416666666667	KCNE2	KCNA10	SNAP25	CNTNAP2	KCND3	KCNH1	KCNQ2	KCNE1	KCNJ6	KCNMA1	KCNQ4	KCNG3	KCNK6	KCNQ1	KCNA2	KCNA3	KCNA5	KCNB2	KCNA4	KCNA1	KCNA6	KCNJ1	KCNS1	KCNK1	KCNB1	KCNF1	KCNMB4	KCNQ5	KCNG4	KCNS2	KCNMB1	KCNJ13	KCNT1	KCNJ5	KCNJ4	HCN2	KCNJ16	KCNH4	KCNQ3	KCNC3	KCNV2	KCNC1	KCNMB2
learning	81	83	3.58270531923083	0.000170027073143	0.00834283706476	0.255102040816327	TANC1	ATXN1	FYN	PLCB1	GRIN2B	PARK2	GRM7	TH	PPP1R1B	TNR	CACNA1E	NRAS	CTNND2	RGS14	FOXP2	ARC	PTN	AMPH	NEUROD2	CLN8	SYNGAP1	RIC8A	GLP1R	SYNJ1	NRXN1	GRIN2A	NETO1	KRAS	DRD4	AAAS	COMT	GRM5	SLC6A1	TACR1	GRIN1	DRD1	SLC24A2	ADAM2	DBH	ATP1A3	APP	ADRA1B	PDE1B
positive regulation of lipase activity	81	83	3.57745685475379	0.00017347673277	0.008349435148221	0.252525252525252	PRKCE	FLT1	NR1H3	NMUR2	KIT	EGFR	ITPR2	PRKCA	ADCY9	RASGRP4	FGF2	ITPR1	ADCYAP1R1	PDGFRA	PLA2G1B	DLC1	NTRK1	NR1H2	ADCY8	NGF	ADRA1A	EDNRA	ADCY2	ITPR3	GNA13	LPAR1	GPIHBP1	CALCR	CREB1	ADCY1	PDGFRB	PDE1C	GPR55	CYR61	PRKAR1A	TXK	PRKCD	APOC2	PLCB2	CALM2	PDE1B	AVPR1B	GNA15
presynaptic membrane	44	47	3.57658449379389	0.000174056416088	0.008349435148221	0.25	SNAP91	GRIN2B	GRM7	PDE2A	UNC13C	RIMS2	DENND1A	ADORA1	GRIK2	GRIK4	RIMS1	GRM8	GABRA6	ACHE	GRIK1	ERC1	NRXN1	UNC13A	ERC2	GRIN2A	CAMK2A	GRM1	GRM3	SNCAIP	SLC1A2	GAD2	GRIA2	GRM2	KCTD12	PICK1	KCTD8	KCTD16	ZNRF2	NPTN	SYT1	LRFN3	PICALM	FOSL1	FBXO45	SCRIB	SEPT3	LRRC4B	ADORA2A
renal system development	178	186	3.57520889269289	0.000174974184582	0.008349435148221	0.247524752475248	PKD1	ZBTB16	ROBO2	SGPL1	TP73	GATA3	LRRK2	IRX3	MAGI2	PECAM1	PODXL	PCSK5	BCL2	ANGPT1	PROM1	ANGPT2	WNT9B	PKHD1	PROX1	WWTR1	SLC12A1	BMP4	DCN	BMP6	IQCJ-SCHIP1	(SCHIP1)	COL4A3	COL4A4	BAG6	FOXC2	ARID5B	AQP2	PDGFRA	IQGAP1	HNF1A	CA2	TP63	MTSS1	PAX8	SULF2	BMP7	CEP290	PKD2
muscle cell development	98	100	3.56490896499484	0.000181991250437	0.008504115420918	0.254901960784314	MYL2	DNER	COL4A1	PDZRN3	NEBL	MYBPC3	SKI	LRRK2	CACNB2	SLC8A1	RYR1	FOXP1	SGCZ	PROX1	MYH11	ATG7	AXIN1	PDGFRA	GPHN	SDC1	TMOD1	TBX3	MYPN	TNC	KRT19	MYO18B	CACNG2	ITGB1	FHL2	MYOG	LMNA	RCAN1	PDGFRB	SNTA1	MYH6	HES1	MUSK	PPP3CA	CXADR	LEF1	APP	MYLK3	ACTC1
14-3-3 protein binding	12	12	3.56022059912894	0.000185271690678	0.008574160069543	0.252427184466019	PRKCE	TSC2	RPTOR	SYNPO2	SIK1	KIF13B	ZFP36	DAB2IP	SRPK2	PPP1R12A	HDAC7	DDIT4
axon extension involved in axon guidance	10	15	3.56019704367509	0.000185288311075	0.008574160069543	0.25	SLIT3	SLIT2	SLIT1	FOXE1	FOXE3	FOXD3	FOXD2	FOXD4L1	FOXD1	SMO	(FOXD4)	(FOXD4L2)	(FOXD4L4)	(FOXD4L5)	(FOXD4L6)
regulation of transmembrane transporter activity	93	97	3.55581505380986	0.000188404545884	0.008574160069543	0.247619047619048	NLGN1	EFCAB4B	INS	CACNB2	RYR1	BCL2	CAMK2D	NCS1	CACNA1E	TRPC6	MYO5A	CACNG1	CACNG4	JPH2	CNIH3	VDR	CACNA1D	CACNB1	EPO	CRHBP	SLC9A3R1	CACNA1C	PKD2	OPRM1	WNK2	GLP1R	JPH4	NRXN1	CACNG3	TWIST1	CACNG2	CCKAR	DRD4	ADRA2A	CACNG7	RANGRF	STIM1	ASPH	GNAI2	SCN2B	FKBP1A	DAPK1	OPRD1
regulation of endothelial cell migration	62	65	3.55413052553437	0.000189615474993	0.008574160069543	0.245283018867925	PTPRM	PRKD2	SLIT2	HDAC9	GATA3	NRP1	PRKCA	EPHA2	ANGPT1	ANGPT2	CSNK2B	PROX1	BMP4	FGF2	FOXC2	KDR	CXCL13	ANXA3	ACVRL1	GPLD1	PPAP2B	PDPK1	CCDC23	BMPER	FLT4	TDGF1	SCARB1	TEK	MAP2K5	PDGFB	ANGPT4	NRP2	WNT5A	PTGS2	EFNA1	VEGFA	PTK2	HDAC5	GDF2	VEGFC	VASH1	PRKD1	AAMP
intracellular ligand-gated ion channel activity	21	22	3.55069851028747	0.000192105133659	0.008574160069543	0.242990654205607	KCNA10	ITPR2	RYR1	RYR2	PEX5L	RYR3	ITPR1	PKD2	ITPR3	CNGA3	AQP1	FKBP1A	CNGB1	CNGB3	HCN4	TPCN2	CYTH3	CNGA4	CFTR	FKBP1B	TPCN1	(CNGA2)
negative regulation of response to external stimulus	108	111	3.54707845152452	0.00019476428921	0.008600004807031	0.240740740740741	SEMA3F	ROBO2	NR1H3	SLIT2	SAA2	GRID2	CTNNA2	AOAH	PTGER4	GATA3	SLIT1	INS	ROBO1	CARTPT	LEP	MKKS	ANGPT2	TNR	CCK	FGF2	ADORA1	PSMB4	ANXA1	CXCL13	IL10	O3FAR1	SMAD3	DUSP10	GRIN3A	NOD2	XYLT1	C5	PPARG	NRXN1	AIF1	BBS2	NBL1	WNT3A	IER3	ZFP36	CNR2	DRD1	PRKCD
positive regulation of Ras GTPase activity	89	94	3.53678118135568	0.000202517547414	0.008861063233672	0.256880733944954	MYO9B	RASA2	RAPGEF2	EPHA1	RASGRP3	CD40	SYDE2	ARHGAP26	ARHGAP5	EPHA2	TAX1BP3	FZD10	PREX2	RASAL3	RALGAPA1	CXCL13	PIN1	PTK2B	DLC1	NTRK1	DOCK4	ARAP1	S1PR1	ARAP3	SYNGAP1	RASGRF1	PKP4	GRHL3	ARHGAP15	PLXNB1	ARHGAP8	RANGAP1	ALDH1A1	RALBP1	CCL26	THY1	SYDE1	SEMA4D	RALGAPA2	RABGAP1L	RHOG	RASAL2	TBC1D2
positive regulation of phospholipase activity	73	74	3.53261200754282	0.000205737938968	0.008920871173438	0.254545454545454	PRKCE	FLT1	NMUR2	KIT	EGFR	ITPR2	PRKCA	ADCY9	RASGRP4	FGF2	ITPR1	ADCYAP1R1	PDGFRA	PLA2G1B	DLC1	NTRK1	ADCY8	NGF	ADRA1A	EDNRA	ADCY2	ITPR3	GNA13	LPAR1	CALCR	CREB1	ADCY1	PDGFRB	PDE1C	GPR55	CYR61	PRKAR1A	TXK	PRKCD	APOC2	PLCB2	CALM2	PDE1B	AVPR1B	GNA15	FGFR1	AGTR1	CAMK4
cell-cell adherens junction	43	44	3.52555912021253	0.000211294920724	0.009080021905776	0.261261261261261	PARD3	PTPRM	KEAP1	PLEKHA7	CTNNA2	CTNNA3	ACTN1	SORBS1	ZYX	DAG1	NDRG1	PVRL3	CAMSAP3	PVRL2	FAT2	MYH9	CDH1	TGM1	SSX2IP	NRAP	ABI2	KIFC3	OXTR	SMAD7	VCL	CDH2	CDH3	ITGA6	DES	PVRL1	PGM5	XIRP1	SCRIB	DSP	GJA1	JUP	DSC2	APC	DLG5	TJP1	CTNND1	CTNNB1	CTNNA1
cAMP metabolic process	32	32	3.52032171753788	0.00021551182339	0.009179277928986	0.267857142857143	ADCY10	PDE4D	PDE3A	PDE11A	PDE2A	ADCY9	PTHLH	PDE4C	PDE7B	ADCY8	PDE10A	PDE8B	ADCY2	PTH	PDE3B	ADCY1	PDE4B	PDE1C	PDE8A	GNAS	PDE1B	CALCRL	PDE4A	ADCY7	PDE7A	ADM	RAMP2	ADCY3	ADCY4	ADCY6	ADORA2A	UCN2
voltage-gated potassium channel activity	78	79	3.51075046530024	0.000223421818354	0.009432712383651	0.265486725663717	KCNE2	KCNA10	SNAP25	KCND3	KCNH1	KCNQ2	KCNE1	KCNAB1	KCNJ6	KCNH6	KCNH8	KCNMA1	KCNQ4	KCNJ10	KCNG3	KCNK6	KCNQ1	KCNA2	KCNA3	KCNA5	KCNB2	KCNA4	KCNA1	KCNA6	HCN1	KCNJ1	KCNS1	KCNK1	KCNJ15	KCNB1	KCNF1	KCNH5	KCNJ2	KCNQ5	KCNH7	KCNG4	KCNS2	KCNJ13	KCNT1	KCNJ5	KCNJ4	HCN2	KCNJ16
regulation of muscle organ development	93	95	3.50824438909856	0.000225537235182	0.009439223590706	0.263157894736842	HDAC9	PLCB1	THRA	HDAC4	FGF3	BCL2	ERBB4	FOXP1	NGFR	NRG1	BMP4	FGF2	ZFHX3	MAML1	BHLHE41	JPH2	SAV1	TCF7L2	GATA4	IL6	USP2	ACVR1	NEU2	SMAD3	LUC7L	TBX3	HDAC3	BMP2	CDON	TWIST1	LRP6	SIK1	FGF20	NOTCH1	BOC	SOX9	MYOCD	MSTN	RBP4	AGRN	CSDA	MUSK	MEG3
post-embryonic development	85	90	3.50749249296422	0.000226175558362	0.009439223590706	0.260869565217391	MUT	SGPL1	TP73	CHST11	SEMA3C	BCL2	DSCAM	MECOM	MORC3	PLEKHA1	BMP4	IQCJ-SCHIP1	(SCHIP1)	ALX4	ATG7	GRXCR1	BAK1	ARID5B	FOXP2	TAPT1	CDH23	HELT	SEPP1	SOX6	MYO7A	SCN9A	NR4A2	NPPC	TIPARP	MAPK8IP3	SCUBE1	GABRG2	ALDH5A1	IREB2	NKX2-3	ACVR2B	CYP1A2	DLK1	STK36	MYO1E	GNAS	TAL2	GIGYF2
protein autophosphorylation	144	156	3.50660149182863	0.000226934157519	0.009439223590706	0.258620689655172	FLT1	PRKD2	FER	KIT	FYN	DDR2	EGFR	LRRK2	EPHA1	ACVR1B	ERBB4	CAMK2D	IGF1R	STK4	KDR	ALK	LYN	INSR	EPHB1	STK24	PDGFRA	EEF2K	IRAK3	PASK	PTK2B	INSRR	NTRK1	CLK1	AURKA	CLK3	TSSK2	MYO3A	MAP3K13	CSF1R	WNK2	HCK	PAK1	MAP3K1	AATK	SYK	SIK1	LMTK2	PDPK1
cytoplasmic sequestering of transcription factor	16	17	3.50332446412719	0.000229744695395	0.009439223590706	0.256410256410256	PKD1	KEAP1	THRA	NFKBIA	FAF1	IL10	MDFI	PKD2	TONSL	NFKBIL1	CREB3	MXI1	NFKBIB	TACC3	NFKBIE	G3BP2	(PSMD10)
ATPase activity coupled to transmembrane movement of ions phosphorylative mechanism	48	52	3.49958564525692	0.000232990941569	0.009439223590706	0.254237288135593	ATP8B4	ATP6V1C2	ATP10A	ATP10D	ATP8A2	ATP2B2	ATP2C2	ABCB11	ATP13A2	ATP9B	ATP8A1	ATP11B	ATP6V1C1	ATP10B	ATP2B1	ATP8B3	ATP6V1E2	ATP2B4	ATP8B2	ATP9A	ATP1B3	ATP6V1G2-DDX39B	ATP2A2	ATP6V1G1	ATP5B	ATP1A3	ATP1A4	ATP12A	ATP2A3	ATP11A	ATP4A	PCYOX1	ATP4B	ATP8B1	ATP6V1E1	ATP7B	ATP2C1	ATP1B1	ATP13A5	FXYD2	ATP13A4	ATP1A1	ATP1B2
positive regulation of homeostatic process	66	66	3.49177542228327	0.000239910746489	0.009622420190429	0.252100840336134	SGIP1	NR1H3	NR1D1	PTGER3	DCSTAMP	P2RX5	AHSG	F2RL3	CCK	ADCYAP1R1	BAK1	HNF4A	TFRC	PLA2G1B	CA2	FFAR1	BDKRB1	EDNRA	TNFSF11	LRP6	PLA2G4A	SYK	MLLT11	TERF2	THY1	GIMAP5	ASPH	TRPC3	P2RX7	TNF	TSPO	DRD1	SLC22A5	TINF2	LACRT	TNKS2	LHCGR	TNFRSF11A	AVPR1B	ADAM8	PTGS2	IL1B	XCL1
olfactory bulb development	26	27	3.49009775022865	0.000241421949582	0.009622420190429	0.25	SLIT3	ROBO2	SLIT2	SLIT1	SKI	LRRK2	ROBO1	ERBB4	EXT1	DPYSL2	PCNT	WNT5A	AGTPBP1	FGFR1	SALL1	DICER1	DLX2	RPGRIP1L	FEZF1	ID2	SALL3	EFNA2	NR2E1	SRF	OGDH	EOMES	(ARX)
filopodium	49	52	3.48878645512069	0.000242609306469	0.009622420190429	0.247933884297521	TRPV4	CIB1	SYNE2	SNAP25	PODXL	DAG1	BAIAP2	PDPN	VCAM1	FSCN1	LY6G6D	SPATA13	MYO3A	SLC9A3R1	GPM6A	PPP1R9B	ANTXR1	ENAH	FGD4	FAM65B	PPP1R9A	FAT1	CXADR	RUFY3	TIAM2	ABI2	ABI1	GAP43	PALM	MYO1B	VIL1	RDX	CDC42	MYO10	FZD9	ARL4C	NF2	ACTN2	ITGA6	EZR	CDK5	RAPH1	CD302
potassium ion transmembrane transporter activity	122	126	3.48010131095178	0.000250612104023	0.009806472005396	0.286885245901639	KCNE2	KCNA10	SLC24A3	SNAP25	KCND3	KCNH1	KCNQ2	KCNE1	KCNAB1	KCNJ6	KCNK10	KCNH6	KCNH8	KCNIP1	KCNMA1	KCNQ4	KCNJ10	KCNG3	KCNK6	KCNQ1	KCNA2	KCNA3	KCNA5	KCNB2	KCNA4	KCNN3	KCNA1	SLC9A8	KCNA6	PKD2	TMEM38B	HCN1	KCNJ1	KCNIP4	KCNK16	(KCNK17)	MTMR6	KCNS1	KCNK1	KCNJ15	KCNB1	KCNK5	KCNF1
phospholipase activity	93	96	3.47639495224671	0.000254101637242	0.009862832097145	0.284552845528455	PLCXD3	PLA2G2D	SMPD3	PLCB1	LYPLA1	PLCL1	BDKRB2	LPL	MGLL	LGALS13	PLCL2	PLA2G6	ADORA1	LIPI	PLA2G1B	ASPG	PNPLA6	PLCB3	PLD1	LIPG	PLB1	PLA1A	F2RL2	GPLD1	SMPD2	HTR2A	EDNRA	PLCB4	PLA2G4A	PNPLA8	CCR5	CHRM5	LIPC	OC90	PLA2G5	PLCD1	ENPP2	PLA2G2F	CASR	PLA2G2C	PLCE1	PNPLA3	PLCG2
ionotropic glutamate receptor complex	27	28	3.47408335683137	0.000256300881019	0.009868609122761	0.282258064516129	GRID2	GRIN2B	GRIA1	CACNG4	GRIK2	CNIH3	GRIK4	SHISA9	GRIN3A	GRIK1	SHANK2	CACNG3	CACNG2	GRIN2A	CACNG7	GRIN1	CACNG5	CNIH2	GRIA2	SHANK1	GRIA4	GRIN3B	DLG4	EPS8	GRIN2C	CACNG8	GRIN2D	(GRIA3)
carboxylic acid transport	151	162	3.46061415880154	0.000269472333691	0.01029341541313	0.28	ABCC3	AQP9	SLC22A16	NMUR2	PRKAG2	FABP6	BDKRB2	MIP	SLCO1A2	SLCO1B1	SLC25A1	SLC38A8	CTNS	SLC10A2	ABCB11	PDPN	SLC7A1	KCNJ10	SLC36A2	ANXA1	PLA2G1B	SLC19A2	GOT2	SLC25A11	HNF1A	SLC7A2	SLC43A2	SLC25A17	SLC7A7	PRKAB2	SLC1A3	TRPC4	CLN8	SLC26A7	SLC9A3R1	SLC26A8	SLC6A6	SLC36A1	SLC16A10	KISS1R	SLC7A9	SLC17A5	PPARG
lipid translocation	13	14	3.44416695215923	0.000286410936247	0.010854297922496	0.277777777777778	ATP10A	ATP10D	ABCA1	ATP9B	ATP8A1	ATP11B	ATP10B	ATP8B3	ATP9A	P2RX7	ATP11A	ATP8B1	KCNN4	(ATP11C)
phospholipid translocation	13	14	3.44416695215923	0.000286410936247	0.010854297922496	0.277777777777778	ATP10A	ATP10D	ABCA1	ATP9B	ATP8A1	ATP11B	ATP10B	ATP8B3	ATP9A	P2RX7	ATP11A	ATP8B1	KCNN4	(ATP11C)
cell-substrate adherens junction	122	130	3.42632624620682	0.000305902526071	0.011413246961066	0.2734375	TRPV4	KEAP1	PARVA	ACTN1	SYNE2	NEDD9	SORBS1	ZYX	LUC7L3	ARHGAP26	GAK	EPHA2	DAG1	PALLD	EVL	LASP1	AFAP1	SIKE1	IRF2	DIXDC1	MDC1	SDC1	EPHX2	PTK2B	DLC1	PRUNE	ARHGEF7	APBB1IP	TNS3	SDC4	LPP	HCK	PAK1	ITGB1	TRIP6	FHL2	LIG4	TGFB1I1	ENAH	TES	PDPK1	MAP2K2	ARHGAP24
organic acid transport	153	164	3.42170591602519	0.000311147915008	0.011519653191779	0.271317829457364	ABCC3	AQP9	SLC22A16	NMUR2	PRKAG2	FABP6	BDKRB2	MIP	SLCO1A2	SLCO1B1	SLC25A1	SLC38A8	CTNS	SLC10A2	ABCB11	PDPN	SLC7A1	KCNJ10	SLC36A2	ANXA1	PLA2G1B	SLC19A2	GOT2	SLC25A11	HNF1A	SLC7A2	SLC43A2	SLC25A17	SLC7A7	PRKAB2	SLC1A3	TRPC4	CLN8	SLC26A7	SLC9A3R1	SLC26A8	SLC6A6	SLC36A1	SLC16A10	KISS1R	SLC7A9	SLC17A5	PPARG
main axon	33	33	3.42095982260296	0.000312002750049	0.011519653191779	0.269230769230769	ROBO2	CNTNAP2	ROBO1	DAG1	MAG	CCK	ADORA1	MBP	MYO1D	KCNA2	DLG2	CRHBP	KCNA1	SPOCK1	MAPK8IP3	NFASC	GABBR1	SCN8A	CDH1	DBH	SLC1A2	SCN2A	BIN1	KCNC3	DLG4	UCN3	KCNAB2	DLG1	TUBB4A	CNTNAP1	CNTN2	ERMN	ADORA2A
regulation of developmental growth	92	95	3.41895730277379	0.000314307947995	0.011519653191779	0.267175572519084	PAFAH1B1	SEMA3F	CDH4	PLCB1	SLIT1	RTN4	ERBB4	FOXP1	LEP	NRG1	DSCAM	TNR	PROX1	NTN1	BMP4	FGF2	DCC	INSR	MAPT	SAV1	GATA4	NGF	EP300	NRCAM	HOPX	FGF20	BCL11A	WNT3A	NTRK3	SEMA4D	MSTN	RNF6	RBP4	AGRN	MUSK	SIX4	CXADR	FGF9	WT1	GATA6	SEMA7A	WNT5A	ULK1
kidney development	171	179	3.41866465877159	0.000314646148653	0.011519653191779	0.265151515151515	PKD1	ZBTB16	ROBO2	SGPL1	TP73	GATA3	LRRK2	IRX3	MAGI2	PECAM1	PODXL	PCSK5	BCL2	ANGPT1	PROM1	ANGPT2	WNT9B	PKHD1	PROX1	WWTR1	SLC12A1	BMP4	DCN	BMP6	IQCJ-SCHIP1	(SCHIP1)	COL4A3	COL4A4	BAG6	FOXC2	ARID5B	AQP2	PDGFRA	IQGAP1	HNF1A	CA2	MTSS1	PAX8	SULF2	BMP7	CEP290	PKD2	MME
SH3 domain binding	114	121	3.41202596644526	0.000322409852597	0.01158028821306	0.263157894736842	PRKCE	PTTG2	SGIP1	ELMO1	INPP5D	ARHGAP26	DENND1A	BAIAP2	EVL	AFAP1	ARHGAP42	KHDRBS3	CRB3	ESPN	BAIAP2L1	LYN	MAPT	DOCK1	ABL1	AFAP1L2	LRP2	SYNJ2	PDCD6IP	DOCK4	REPS1	MTSS1	BAIAP2L2	ARHGAP10	PTPN22	MYPN	SYNGAP1	SHANK2	MICAL1	SYNJ1	DOCK3	TOM1L1	RAPGEF1	CCDC6	CTTNBP2	ENAH	DRD4	HCLS1	ARHGAP17
cytosolic calcium ion homeostasis	137	144	3.40893591389644	0.000326083992079	0.011625498176873	0.261194029850746	PRKCE	TRPV4	KNG1	NMUR2	SAA2	PTGER3	BDKRB2	SLC8A1	RYR1	RYR2	CCR2	PROK2	CD38	GNB2	ATP2B2	CCR6	TRPC6	FGF2	SLC8A3	PDGFRA	CXCL13	JPH2	CDH23	PTK2B	KCNA5	GPR6	S1PR1	CHERP	ADRA1A	BDKRB1	EDN2	CACNA1C	PKD2	CD52	OPRM1	HTR2A	GLP1R	EDNRA	JPH4	ITPR3	LPAR1	CCKAR	SLC8A2
integral to Golgi membrane	47	48	3.40448060195038	0.000331450041812	0.011729919494429	0.259259259259259	ST3GAL1	ST3GAL6	ST8SIA1	LARGE	ST8SIA2	ST8SIA4	GALNT2	CUX1	RER1	LFNG	SGMS1	ST8SIA6	ACER3	ST6GALNAC5	ST6GAL2	BET1L	ST6GALNAC3	CSGALNACT1	ST8SIA3	ST6GAL1	PCSK7	ST3GAL3	SLC39A13	ST3GAL4	SGMS2	B3GNT1	A4GALT	FUT2	ST8SIA5	RFNG	ABO	MFNG	ACER2	ST3GAL5	ST6GALNAC1	ENTPD4	B4GALNT1	STEAP2	ST6GALNAC4	ST6GALNAC6	CSGALNACT2	CHST12	MAN1C1
regulation of Rho GTPase activity	84	90	3.39223752256555	0.000346621581728	0.012177296882153	0.272058823529412	PAFAH1B1	MYO9B	EPHA3	EPHA1	CD40	SYDE2	ARHGAP26	ARHGAP5	EPHA2	TAX1BP3	FZD10	PREX2	CHN1	PIN1	PTK2B	DLC1	DOCK4	ARAP1	ARAP3	RASGRF1	FGD5	BCL6	PKP4	GRHL3	ARHGAP15	PLXNB1	ARHGAP8	EPHA5	EFNA5	RALBP1	CCL26	FGD4	THY1	SYDE1	SEMA4D	BVES	RHOG	AGRN	CDC42EP2	ARHGEF10L	EPHB3	STMN3	CCL24
regulation of ERK1 and ERK2 cascade	106	109	3.39043788496972	0.00034890532929	0.012177296882153	0.27007299270073	PRKD2	PRKCA	ERBB4	EPHA2	ANGPT1	ST5	ZGLP1	SCIMP	BMP4	ARRB1	GPER	FGF2	DCC	KDR	LYN	RGS14	EPHB1	PDGFRA	PIN1	PTK2B	NTRK1	IL6	VEGFB	FGF4	ESR1	SPRY2	CNKSR3	SLC9A3R1	ARRB2	ADRA1A	CSF1R	NOD2	OPRM1	WNK2	EDNRA	TNFSF11	CHI3L1	ARHGAP8	SYK	FGF20	PDGFRB	PRKCZ	BMPER
cellular response to vascular endothelial growth factor stimulus	18	18	3.37675587455191	0.000366730582687	0.012698376219215	0.268115942028986	FLT1	PRKD2	NRP1	NR4A1	KDR	PDGFRA	MAPKAPK2	MT1G	PDGFRB	FLT4	NRP2	VEGFA	EGR3	PRKD1	FLT3	RAMP2	HSPB1	GAS1
olfactory lobe development	27	28	3.37100503349941	0.000374472446867	0.012873827762644	0.266187050359712	SLIT3	ROBO2	SLIT2	SLIT1	SKI	LRRK2	ROBO1	ERBB4	EXT1	DPYSL2	PCNT	WNT5A	AGTPBP1	FGFR1	SALL1	DICER1	DLX2	RPGRIP1L	HTT	FEZF1	ID2	SALL3	EFNA2	NR2E1	SRF	OGDH	EOMES	(ARX)
B cell receptor signaling pathway	26	27	3.36335896781188	0.000385000841327	0.013141908151097	0.264285714285714	KLHL6	NFATC2	PRKCB	BCL2	CD38	PLEKHA1	VAV3	LYN	PIK3CD	BLK	SYK	CTLA4	TEC	PLCG2	MAPK1	NCKAP1L	PTPRC	LCK	LIME1	MEF2C	NFAM1	MNDA	CD19	CD79A	LAT2	BCAR1	(BTK)
telencephalon cell migration	35	36	3.36077948145499	0.000388614263015	0.01317183414007	0.26241134751773	PAFAH1B1	SLIT3	SLIT2	EGFR	SLIT1	LRRK2	RTN4	ROBO1	TNR	DIXDC1	PEX5	LHX6	DAB1	LRP6	GLI3	DRD1	RELN	FGFR1	PSEN1	CX3CR1	NDEL1	DRD2	LRP8	CDK5R1	CDK5	FOXB1	CXCL12	CNTN2	NKX2-1	NR2E1	PEX13	SRF	POU3F3	POU3F2	OGDH	(ARX)
cell envelope	16	17	3.36033080299202	0.000389245990377	0.01317183414007	0.26056338028169	GRID2	GRIN2B	DAG1	GRID1	GRIA1	GRIN3A	GRIK1	GRIN2A	SLC11A1	GRIN1	P2RX1	GRIA2	GRIA4	GRIN3B	GRIN2C	GRIN2D	(TDGF1P3)
external encapsulating structure part	16	17	3.36033080299202	0.000389245990377	0.01317183414007	0.26056338028169	GRID2	GRIN2B	DAG1	GRID1	GRIA1	GRIN3A	GRIK1	GRIN2A	SLC11A1	GRIN1	P2RX1	GRIA2	GRIA4	GRIN3B	GRIN2C	GRIN2D	(TDGF1P3)
calmodulin binding	152	161	3.35630342378498	0.000394959266544	0.01317183414007	0.256944444444444	STRN4	TRPV4	MYO9B	CAMKV	PLCB1	MYO5B	MYH15	SLC8A1	RYR1	RYR2	KCNH1	RGS16	CAMK2D	MAP2	RYR3	IQGAP3	ATP2B2	STRN3	MYH11	CDK5RAP2	MYO5A	SLC8A3	MYH13	CAMK1D	RASGRF2	EEF2K	MYO1D	IQGAP2	IQGAP1	KCNQ1	PLCB3	ATP2B1	KCNN3	IQCB1	MYO7A	MYO3A	PCNT	CACNA1C	ATP2B4	SLC8A2	MYO15A	AEBP1	ADD1
stereocilium bundle	23	25	3.35548876197632	0.00039612437657	0.01317183414007	0.255172413793103	USH2A	PROM1	GRXCR1	ESPN	CLIC5	TRPA1	CDH23	DOCK4	MYO7A	PCDH15	KPTN	MYO15A	USH1C	RDX	MYO1C	LOXHD1	TPRN	SLC4A7	KNCN	FSCN2	STRC	IDO1	TWF2	(MPP1)	(WHRN)
regulation of phospholipase C activity	64	65	3.3535672163584	0.000398885172945	0.01317183414007	0.253424657534247	PRKCE	FLT1	KIT	EGFR	ITPR2	PRKCA	ADCY9	RASGRP4	FGF2	ITPR1	ADCYAP1R1	PDGFRA	DLC1	NTRK1	ADCY8	BICD1	NGF	ADRA1A	EDNRA	ADCY2	ITPR3	LPAR1	CALCR	CREB1	ADCY1	PDGFRB	PDE1C	GPR55	PRKAR1A	TXK	PRKCD	PLCB2	CALM2	PDE1B	AVPR1B	GNA15	FGFR1	CAMK4	PRKAR1B	PRKCG	S1PR4	ADCY7	ADCY5
lamellipodium	111	114	3.33523944342723	0.000426129900815	0.013857859544738	0.251700680272109	PTPRM	TRPV4	FER	PARVA	CTNNA2	CTNNA3	SYNE2	NEDD9	SNAP25	PODXL	EPHA2	DAG1	TESC	CYFIP1	PALLD	SH3RF1	EVL	PDPN	CAPZB	PTK2B	SPATA13	FAP	PLD1	PLEK2	APBB1IP	ARAP3	PKD2	FGD5	PPP1R9B	ANTXR1	AIF1	SSH1	DPP4	ENAH	APBB2	CCDC88A	FGD4	MCF2L	PTPN13	STXBP2	LRRC16A	PKN2	DBNL
regulation of phosphatidylinositol 3-kinase cascade	50	51	3.33414999301111	0.000427802529042	0.013857859544738	0.25	FLT1	TSC2	ERBB3	KIT	INS	SLC9A3R2	ANGPT1	KDR	PDGFRA	UBE3A	SLC9A3R1	TGFB2	TWIST1	PLXNB1	SOX9	PDGFRB	SEMA4D	SELP	PPARD	RELN	NKX3-1	IGF1	TEK	PDGFB	ERBB2	PLD2	FGFR1	NTRK2	F2RL1	NEDD4	CBL	ADORA3	PTK2	SERPINE2	ENTPD5	CNTF	WNT16	JAK2	AGT	PTEN	CAT	FLT3	LIME1
rhythmic process	179	188	3.33348626406404	0.000428824531451	0.013857859544738	0.248322147651007	SLIT3	ROBO2	ERBB3	SLIT2	SGPL1	NR1D1	GRIN2B	TH	TIMELESS	CCND2	CARTPT	BCL2	ENOX1	LEP	ANGPT1	HS3ST2	PROK2	MTNR1A	ICAM1	EREG	PLEKHA1	BMP4	IQCJ-SCHIP1	(SCHIP1)	PGR	PRKAA1	PER3	IMMP2L	KDR	ADORA1	CCRN4L	BHLHE41	PDGFRA	LFNG	ANXA1	ARNTL	TGFB3	IL6	NPAS2	ESR1	UBE3A	MMP14	GRIN3A
axolemma	10	10	3.33117095702129	0.000432407366245	0.013857859544738	0.246666666666667	ROBO2	CNTNAP2	ROBO1	ADORA1	MYO1D	MAPK8IP3	GABBR1	SLC1A2	KCNC3	ADORA2A
connective tissue development	152	160	3.3293353398623	0.000435267607275	0.013857859544738	0.245033112582781	PKD1	ZBTB16	THRA	RSPO2	TGFBI	CHST11	LEP	CBS	MEF2D	BMP4	BMP6	FGF2	FOXC2	CREB3L2	ARID5B	FOXL1	BARX2	HMGA2	WNT5B	EVC	BMP8A	SOX5	ACAN	PAX7	FGF4	CSF1	SOX6	CHRDL2	NFIB	AXIN2	SULF2	BMP7	CER1	NPPC	BMP2	MMP13	TYMS	GPLD1	BMP3	CHI3L1	HOXA11	SULF1	LRP6
cerebral cortex development	63	65	3.32710021469116	0.0004387740403	0.013857859544738	0.243421052631579	PAFAH1B1	SLIT2	PLCB1	GRIN2B	EGFR	TH	RTN4	CNTNAP2	ROBO1	MKKS	AHSG	ATG7	FOXP2	TACC2	DIXDC1	PEX5	CCDC85C	LHX6	YWHAE	DAB1	CDON	LRP6	GRIN2A	BBS2	GLI3	RELN	GNG12	EMX2	PTPRS	TSC1	NPY	ATOH1	FGFR1	VLDLR	NTRK2	TACC1	DICER1	GSK3B	PSEN1	CX3CR1	NDEL1	SOX2	LRP8
cartilage development	124	132	3.32030370522009	0.000449597845471	0.014051392404228	0.241830065359477	PKD1	ZBTB16	THRA	RSPO2	TGFBI	CHST11	CBS	MEF2D	BMP4	BMP6	FGF2	CREB3L2	FOXL1	BARX2	HMGA2	WNT5B	EVC	BMP8A	SOX5	ACAN	PAX7	FGF4	SOX6	CHRDL2	NFIB	AXIN2	SULF2	BMP7	CER1	NPPC	BMP2	MMP13	TYMS	GPLD1	BMP3	CHI3L1	HOXA11	SULF1	LRP6	HYAL1	HYAL2	BMP5	COL1A1
neuron recognition	28	28	3.28911438475444	0.00050251584966	0.015603927641381	0.246753246753247	CNTN4	ROBO2	EPHA3	RTN4	CNTNAP2	NTM	ROBO1	DSCAM	NRCAM	DSCAML1	OPCML	EPHB3	APP	DYNLL2	EPHA4	SEMA3A	AMIGO1	CELSR3	EPHB2	BDNF	NDN	FOXG1	CDK5R1	EFNB3	FEZF2	CNTN2	ROBO3	PCDH12
positive regulation of lipid metabolic process	90	92	3.28345040366855	0.000512723432652	0.015818832572781	0.245161290322581	PRKCE	FLT1	VAV2	NR1H3	KIT	SORBS1	IGF2	(INS)	CD81	ERBB4	IFNG	IGF1R	BMP6	PRKAA1	FGF2	LYN	PDGFRA	ANXA1	HNF4A	PTK2B	NR1H2	NOD2	GPLD1	PPARG	TWIST1	PLA2G4A	ACSL5	CREB1	PDGFRB	PPARGC1A	CPT1A	CYR61	TNF	AADAC	ABCG1	EPHA8	PRKCD	APOC2	SCARB1	TEK	CYP17A1	PDGFB	ABCD2
sialyltransferase activity	20	21	3.28334674309042	0.000512912024575	0.015818832572781	0.243589743589744	ST3GAL1	ST3GAL6	ST8SIA1	ST8SIA2	ST8SIA4	ST8SIA6	ST6GALNAC5	ST6GAL2	ST6GALNAC3	ST8SIA3	ST6GAL1	ST3GAL3	ST3GAL4	ST8SIA5	ST3GAL5	ST6GALNAC1	ST6GALNAC4	ST6GALNAC6	ST6GALNAC2	ST3GAL2	(SIA8F)
positive regulation of lipid kinase activity	24	24	3.26734406488367	0.000542808269345	0.016535039242784	0.254777070063694	FLT1	VAV2	KIT	CD81	ERBB4	FGF2	LYN	PDGFRA	PTK2B	NOD2	PDGFRB	EPHA8	TEK	PDGFB	CDC42	PTK2	FGFR3	FLT3	CCL19	IRS1	CCR7	TGFB1	FGR	CCL21
positive regulation of axonogenesis	42	43	3.2658856399581	0.000545611544246	0.016535039242784	0.259493670886076	PAFAH1B1	ROBO2	CDH4	SLIT2	ROBO1	NGFR	DSCAM	NTN1	MAPT	DIXDC1	TIAM1	NGF	EP300	PLXNB1	BCL11A	WNT3A	NTRK3	SEMA4D	SKIL	SEMA7A	NTRK2	MAP1B	AMIGO1	ILK	CNTF	LIMK1	NDEL1	STK25	ADNP	TNFRSF12A	WNT3	ANAPC2	FXN	TRPV2	CXCL12	SCARF1	STK11	TWF2	ARHGDIA	PLXNB2	ISLR2	RHOA	(CDKL5)
regulation of phospholipase activity	80	81	3.25676656496864	0.000563445326412	0.01694913972512	0.257861635220126	PRKCE	FLT1	NMUR2	KIT	EGFR	ITPR2	PRKCA	PLA2R1	ADCY9	RASGRP4	FGF2	ITPR1	ADCYAP1R1	PDGFRA	PLA2G1B	DLC1	NTRK1	ADCY8	BICD1	NGF	ADRA1A	EDNRA	ADCY2	ITPR3	GNA13	LPAR1	CALCR	CREB1	ADCY1	PDGFRB	PDE1C	GPR55	CYR61	PRKAR1A	TXK	PRKCD	APOC2	PLCB2	CALM2	PDE1B	AVPR1B	GNA15	FGFR1
central nervous system projection neuron axonogenesis	14	16	3.25654721209	0.000563880868515	0.01694913972512	0.25625	PAFAH1B1	SLIT2	DCC	EPHB1	NFIB	DCLK1	NR4A2	EPHB3	GLI2	EPHA4	MYCBP2	EPHB2	CHRNB2	NR2E1	(DCX)	(DKFZp434G0625)
positive regulation of cell adhesion	114	116	3.25574837962908	0.000565469644225	0.01694913972512	0.254658385093168	PRKCE	PRKD2	CDH13	SAA2	EPHA1	PRKCA	PODXL	ANGPT1	PLEKHA2	SMOC2	IFNG	UTRN	NRG1	FOXC2	KDR	CXCL13	CDK6	PTK2B	EDIL3	CSF1	SMAD3	SPOCK2	SDC4	RELL2	COL8A1	BMP7	HAS2	TGFB2	TNFSF11	AZU1	ITGB1	HYAL1	TBX18	SYK	PPAP2B	PTPRJ	VAV1	KIF26B	WNT3A	SELP	ADAM9	CYR61	TNF
positive regulation of phospholipase C activity	63	64	3.25321610643553	0.000570533404619	0.01694913972512	0.253086419753086	PRKCE	FLT1	KIT	EGFR	ITPR2	PRKCA	ADCY9	RASGRP4	FGF2	ITPR1	ADCYAP1R1	PDGFRA	DLC1	NTRK1	ADCY8	NGF	ADRA1A	EDNRA	ADCY2	ITPR3	LPAR1	CALCR	CREB1	ADCY1	PDGFRB	PDE1C	GPR55	PRKAR1A	TXK	PRKCD	PLCB2	CALM2	PDE1B	AVPR1B	GNA15	FGFR1	CAMK4	PRKAR1B	PRKCG	S1PR4	ADCY7	ADCY5	PRKAR2B
regulation of striated muscle tissue development	91	93	3.2408208750964	0.000595930254012	0.017489099466836	0.251533742331288	HDAC9	PLCB1	THRA	HDAC4	FGF3	BCL2	ERBB4	FOXP1	NRG1	BMP4	FGF2	ZFHX3	MAML1	BHLHE41	JPH2	SAV1	TCF7L2	GATA4	USP2	ACVR1	NEU2	SMAD3	LUC7L	TBX3	HDAC3	BMP2	CDON	TWIST1	LRP6	SIK1	FGF20	NOTCH1	BOC	SOX9	MYOCD	MSTN	RBP4	AGRN	CSDA	MUSK	MEG3	DKK1	CXADR
receptor complex	155	162	3.23919140757175	0.00059934550569	0.017489099466836	0.25	ERBB3	IL12RB1	GRID2	GRIN2B	SORBS1	TRAT1	ITGA11	NRP1	ACVR1B	CD40	CSF2RB	MTNR1A	GRIA1	LYN	INSR	ITGA2	CACNG4	GRIK2	ACVR1C	CNIH3	GRIK4	CHRNA2	SHISA9	RNF31	IL6	CHRNA4	CSF1	ACVR1	SMAD3	GABRA6	GRIN3A	GRIK1	PLXNA2	OSMR	SHANK2	CSF1R	TRAF5	ITGB6	CACNG3	LRP6	CACNG2	ITGB1	TRIP6
divalent metal ion transport	163	169	3.2381118485044	0.000601618135595	0.017489099466836	0.248484848484848	SLC30A9	PRKCE	SLC30A10	TRPV4	PKD1	NMUR2	FYN	EFCAB4B	ITPR2	CACNB2	SLC8A1	NIPA1	(NIPA2)	RYR1	PDE2A	SLC39A11	RYR2	CAMK2D	RYR3	ATP2B2	ANXA6	FGF2	SLC8A3	ITPR1	JPH2	VDR	CDH23	CACNA1D	SLC39A12	CHRNA4	PANX1	CHERP	GRIN3A	MCOLN1	TRPC4	ADRA1A	CACHD1	CACNA1C	PKD2	HTR2A	GLP1R	JPH4	CACNG3
positive regulation of protein serine/threonine kinase activity	198	207	3.23022764102733	0.000618458455125	0.017824194877338	0.246987951807229	HGF	FLT1	PKD1	MADD	MST1R	KIT	TP73	RPTOR	EGFR	IGF2	LRRK2	MAP4K1	MAPKAPK3	CD40	CD81	CCND2	PKN1	IRAK2	FZD10	PROK2	IQGAP3	MAPK10	PROX1	FRS2	STK4	PRKAA1	FGF2	ALK	INSR	AXIN1	CCNY	PLA2G1B	PTK2B	TGFB3	MAPKAPK2	MDFI	PRDX2	SPRY2	DAXX	TLR3	MAP3K7	CSF1R	PKD2
phosphoric diester hydrolase activity	93	98	3.21536648435356	0.000651390412667	0.018661559858121	0.245508982035928	PLCXD3	PDE4D	SMPD3	PLCB1	PLCL1	BDKRB2	PDE3A	PDE11A	PDE2A	PDE4C	PLCL2	ADORA1	PDE6C	PDE7B	MPPE1	GDPD4	PLCB3	PLD1	PDE10A	SAMHD1	F2RL2	GPLD1	SMPD2	HTR2A	EDNRA	PDE8B	PLCB4	ENPP3	PDE3B	ENPP1	CCR5	CHRM5	PDE4B	PDE1C	PLCD1	HDDC3	ENPP2	PDE8A	TDP2	CASR	PLCE1	PLCG2	PLCD4
monocarboxylic acid transport	63	67	3.20719018923552	0.000670191741222	0.019086584914215	0.244047619047619	ABCC3	AQP9	NMUR2	PRKAG2	FABP6	BDKRB2	MIP	SLCO1A2	SLCO1B1	SLC10A2	ABCB11	ANXA1	PLA2G1B	GOT2	HNF1A	SLC25A17	PRKAB2	KISS1R	SLC17A5	PPARG	ACACB	PLA2G4A	ALB	ACSL5	DRD4	CPT1A	PLA2G5	AKR1C4	PPARD	LHCGR	PRKAA2	SLC27A6	PPARA	SLC10A1	SLC16A8	SLC16A5	ATP8B1	DRD2	SLC27A1	PLA2G4F	CD36	CPT2	ACSL1
phosphorus-oxygen lyase activity	21	22	3.20450863816601	0.000676466152612	0.019151950544234	0.242603550295858	GUCY1B2	ADCY10	GUCY1A2	CD38	ADCY9	NPR1	GUCY2D	ADCY8	ADCY2	ADCY1	GNAS	GUCY1A3	GUCY1B3	NPR2	GUCY2C	ADCY7	ADCY5	ADCY3	ADCY4	ADCY6	DAK	(GUCY2F)
beta-catenin binding	53	59	3.19900817016064	0.000689506303783	0.019406981521105	0.241176470588235	PROP1	PTPRK	GRIN2B	SLC9A3R2	PTPRT	TAX1BP3	TBL1XR1	AXIN1	TCF7L2	ESR1	SMAD3	BTRC	AXIN2	TRPC4	SLC9A3R1	EP300	CTNNBIP1	PTPRJ	SOX9	NUMB	MED12L	GLI3	BCL9L	CDH1	TCF7L1	CXADR	SUFU	LEF1	CDH5	SMAD7	SALL1	VCL	APC2	CDH2	CARM1	GSK3B	GRIP1	MET	PSEN1	LZIC	SOX17	CDH24	PTPRU
appendage morphogenesis	119	125	3.19806519849623	0.000691764981548	0.019406981521105	0.239766081871345	ZBTB16	GNA12	RSPO2	LMBR1	SKI	MBNL1	CHST11	SEMA3C	PCSK5	AFF3	MECOM	FBN2	BMP4	IFT122	CRABP2	PBX2	ALX4	BAK1	FOXL1	CYP26B1	HNF1A	TP63	FGF4	CHD7	TBX3	CREBBP	PLXNA2	ZNF358	BMP7	PCNT	MMP13	IDUA	TWIST1	MED1	HOXA11	HOXA9	LRP6	ECE1	TFAP2A	NOTCH1	HOXA13	SOX9	SALL4
limb morphogenesis	119	125	3.19806519849623	0.000691764981548	0.019406981521105	0.239766081871345	ZBTB16	GNA12	RSPO2	LMBR1	SKI	MBNL1	CHST11	SEMA3C	PCSK5	AFF3	MECOM	FBN2	BMP4	IFT122	CRABP2	PBX2	ALX4	BAK1	FOXL1	CYP26B1	HNF1A	TP63	FGF4	CHD7	TBX3	CREBBP	PLXNA2	ZNF358	BMP7	PCNT	MMP13	IDUA	TWIST1	MED1	HOXA11	HOXA9	LRP6	ECE1	TFAP2A	NOTCH1	HOXA13	SOX9	SALL4
positive regulation of transmission of nerve impulse	46	47	3.19323618312056	0.000703439127147	0.019457773097456	0.236994219653179	PRKCE	NLGN1	GRIN2B	CARTPT	ERBB4	IFNG	TNR	RGS14	LAMA2	GRIK2	IL6	SLC1A3	GRIK1	ARRB2	KISS1R	NRXN1	LGI1	PRKCZ	TACR1	TNF	DRD1	RELN	SLC24A2	OXTR	GRIA4	PTGS2	GFAP	NLGN2	OXT	CRHR1	SERPINE2	TAC1	SHANK3	DLG4	HCRT	CCKBR	NPTN	NMU	GIP	CHRNB2	PINK1	NR2E1	CCL2
actin filament binding	67	71	3.18650942667266	0.000720003975186	0.019802166471842	0.241379310344828	TRPV4	NEBL	CORO2B	ACTN1	EGFR	LRPPRC	LCP1	CORO1C	SPTB	CYFIP1	SCIN	LASP1	MYO5A	ESPN	FSCN1	SVIL	MYO7A	PKNOX2	MYO16	MACF1	SPTA1	ANTXR1	AIF1	GAS7	ADD1	FGD4	TULP1	ADD2	MYO5C	DBNL	MYH9	MYO1E	ABL2	CORO2A	AIF1L	TTN	MYO6	VIL1	MYO10	RCSD1	GAS2L2	SPTBN5	ACTN2
anion transport	116	124	3.1760666670923	0.000746433195917	0.020412403249697	0.245714285714286	GABRG3	ABCC3	SLCO2B1	SLC34A2	PTGER3	TG	SLCO1A2	SLCO1B1	SLC25A1	CLIC1	ABCA1	SLC10A2	SLCO3A1	SLC34A1	CLIC5	KCNJ10	SLC4A4	CLCA4	SLC25A11	SLC26A11	FXYD1	SLC4A8	SLCO1C1	GABRA6	SLC26A9	SLC1A3	CLN8	BSND	SLC26A7	SLC26A8	SLC26A1	SLC17A5	FXYD3	SLC17A1	ALB	SLC25A4	ANO1	CLIC4	ENPP3	TTYH3	P2RY6	ENPP1	SLC4A5
negative regulation of growth	172	188	3.17319176098131	0.000753864523827	0.02049915227784	0.25	SLIT3	MBL2	MYL2	SEMA3F	DCBLD2	SLIT2	CDHR2	NDRG3	SLIT1	RTN4	DCSTAMP	ACVR1B	BCL2	AHSG	C10orf90	IFNG	TNR	NTN1	BMP4	HSPA1A	STK4	FGF2	LGMN	DCC	HNF4A	TCF7L2	NPR1	IL10	CGREF1	MT1G	(MT1H)	(MT1X)	CGA	SMAD3	PNPT1	BDKRB1	ACVRL1	NOD2	BCL6	TGFB2	PPARG	PPP1R9B	ZC3H12D
dystrophin-associated glycoprotein complex	18	20	3.16906383810652	0.000764654005706	0.020675728817208	0.248587570621469	SNTG1	DAG1	SGCZ	UTRN	KCNJ10	SGCG	SGCD	FKRP	SNTG2	KRT19	SGCA	SNTB1	CAV3	PGM5	SGCE	SNTB2	SSPN	SGCB	(DMD)	(MAGEE1)
clathrin binding	11	11	3.16326388962085	0.000780054223076	0.020974307126623	0.247191011235955	DNER	SNAP91	SYT6	CLINT1	NCALD	HIP1	AP2B1	AFTPH	PICALM	LDLRAP1	CALY
positive regulation of neurological system process	48	50	3.1615360508324	0.000784696952596	0.02098192462692	0.245810055865922	PRKCE	NLGN1	GRIN2B	CARTPT	ERBB4	IFNG	TNR	RGS14	LAMA2	GRIK2	IL6	SLC1A3	GRIK1	ARRB2	KISS1R	NRXN1	LGI1	PRKCZ	TACR1	TNF	DRD1	RELN	SLC24A2	RNF10	OXTR	GRIA4	PTGS2	GFAP	NLGN2	DICER1	OXT	CRHR1	SERPINE2	TAC1	SHANK3	DLG4	HCRT	CCKBR	NPTN	NMU	GIP	CHRNB2	PINK1
anion transmembrane transporter activity	138	150	3.16144939031747	0.000784930479431	0.02098192462692	0.244444444444444	GABRG3	ABCC3	SLCO2B1	NMUR2	SLC25A3	SLC34A2	ABCC4	SLCO1A2	SLCO1B1	GLRA3	CLIC1	ABCA1	SLC12A1	GABRB1	SLC34A1	CLIC5	ANO4	GABRB3	SLC4A4	CLCA4	SLC25A11	SLC26A11	FXYD1	ANO3	SLC4A8	GABRA6	CLIC6	SLC26A9	SLC1A3	GABRR2	ANO7	BSND	SLC26A7	GABRA4	SLC26A8	GLRB	SLC26A1	FXYD3	SLC17A1	(SLC17A4)	SLC12A9	ANO1	CLIC4
skeletal muscle organ development	105	114	3.15008793877432	0.000816106623199	0.021581984491523	0.243093922651934	COL19A1	DNER	COL4A1	PDZRN3	ERBB3	RXRG	SKI	MBNL1	LRRK2	CACNB2	RYR1	FOXP1	KCNH1	VAMP5	DCN	DISP1	BARX2	FOXP2	SVIL	GPHN	CSRP3	PAX7	TNC	ASS1	FGFRL1	EP300	CDON	CACNG2	MYOG	RCAN1	ZNF238	MAPK14	SNTA1	ADAM12	CTSB	NPHS1	FOXL2	MUSK	MYH9	SIX4	PPP3CA	NOS1	SORT1
regulation of ion transmembrane transporter activity	88	92	3.14778769449756	0.000822555650733	0.021633663098234	0.241758241758242	NLGN1	EFCAB4B	CACNB2	RYR1	CAMK2D	NCS1	CACNA1E	TRPC6	MYO5A	CACNG1	CACNG4	JPH2	CNIH3	VDR	CACNA1D	CACNB1	EPO	CRHBP	SLC9A3R1	CACNA1C	PKD2	OPRM1	WNK2	GLP1R	JPH4	NRXN1	CACNG3	CACNG2	CCKAR	DRD4	ADRA2A	CACNG7	RANGRF	STIM1	ASPH	GNAI2	SCN2B	FKBP1A	DAPK1	OPRD1	RELN	PLCG2	CACNG5
cell-substrate junction	128	137	3.14523337464965	0.00082977194006	0.021704849714729	0.240437158469945	TRPV4	KEAP1	PARVA	ACTN1	SYNE2	NEDD9	SORBS1	ZYX	LUC7L3	ARHGAP26	GAK	EPHA2	DAG1	PALLD	EVL	LASP1	AFAP1	SIKE1	IRF2	DIXDC1	MDC1	SDC1	EPHX2	PTK2B	DLC1	PRUNE	ARHGEF7	APBB1IP	TNS3	SDC4	LPP	COL17A1	HCK	PAK1	ITGB1	TRIP6	FHL2	LIG4	TGFB1I1	ENAH	TES	PDPK1	MAP2K2
negative regulation of cell projection organization	65	65	3.13500186547344	0.000859265093577	0.022354826461542	0.239130434782609	PAFAH1B1	TRPV4	SEMA3F	SLIT2	SLIT1	RTN4	NGFR	TNR	NTN1	MAG	DCC	CBFA2T2	MBP	SYNGAP1	XYLT1	RTN4R	DAB1	KIAA0319	SPOCK1	LPAR1	ITGB1	BCL11A	WNT3A	THY1	RNF6	ITM2C	PRKCD	STMN2	RUFY3	FKBP4	WNT5A	ULK1	EPHA4	SEMA3A	PTPRO	GFAP	INPPL1	SPP1	INPP5J	PTK2	PSEN1	KATNA1	PMP22
positive regulation of endothelial cell migration	37	39	3.1336750409355	0.000863159600758	0.022354826461542	0.237837837837838	PRKD2	HDAC9	GATA3	NRP1	PRKCA	ANGPT1	PROX1	BMP4	FGF2	FOXC2	KDR	ANXA3	GPLD1	PPAP2B	FLT4	TDGF1	SCARB1	TEK	PDGFB	ANGPT4	NRP2	WNT5A	PTGS2	VEGFA	VEGFC	PRKD1	AAMP	AGT	BMPR2	EDN1	ITGB3	HDAC7	ALOX12	TGFB1	AKT1	PLCG1	THBS1	(AMOT)	(SRPX2)
immune effector process	193	343	3.13155689518967	0.000869410454478	0.02237685838182	0.236559139784946	FCN2	PRKCE	DHX58	MBL2	CRTAM	NLRC5	RORC	PTGER4	INPP5D	CD40	LCP1	BCL2	IFNB1	IFNG	RNASEL	CEBPG	C2	(CFB)	S100A13	ICAM1	IFIH1	SLA2	XRCC4	LYN	C8A	PIK3CD	TUBB	PLA2G1B	PTK2B	IL6	HLA-DMA	PRDX2	ANXA3	CLU	TLR3	SAMHD1	KRT1	FADD	NOD2	ZFPM1	HCK	BCL3	SH2D1B
PDZ domain binding	80	85	3.12518267662827	0.00088847336076	0.022745863219875	0.235294117647059	GRID2	NOS1AP	PARK2	GRM7	IGSF5	SLC9A3R2	MAGI2	GRASP	GIPC1	PLEKHA2	FZD10	LNX1	ATP2B2	PLEKHA1	GRIA1	AQP2	GRIK2	SRR	CXXC4	SYNJ2	DOCK4	DLG2	TGFBR3	LNX2	SLC9A3R1	ERC1	ATP2B4	CADM1	SNTG2	LPAR1	FRZB	SNTA1	CCDC88C	TBC1D10A	SNTB1	SLC22A5	SFRP4	CXADR	SDC2	SLC22A4	USHBP1	KCNJ4	FZD6
development of primary female sexual characteristics	95	104	3.12389561742456	0.00089236879375	0.022745863219875	0.234042553191489	SLIT3	ROBO2	SLIT2	SGPL1	ACVR1B	CCND2	BCL2	LEP	ANGPT1	ICAM1	EREG	PLEKHA1	BMP4	IQCJ-SCHIP1	(SCHIP1)	PGR	IMMP2L	ADCYAP1R1	KDR	ARID5B	PDGFRA	LFNG	BRCA2	TP63	ESR1	UBE3A	MMP14	CHD7	TBX3	EDN2	TIPARP	FOXO3	KITLG	PLA2G4A	INHBA	DMC1	STRA8	LHX9	RBP4	FOXL2	FSHR	NRIP1	ERMP1
positive regulation of synaptic transmission GABAergic	10	10	3.12239527749411	0.000896929559452	0.022745863219875	0.232804232804233	PRKCE	NLGN1	ERBB4	GRIK1	TACR1	OXTR	NLGN2	TAC1	CCKBR	ADORA2A
intrinsic to Golgi membrane	50	51	3.11648818061551	0.000915095084653	0.0230594379185	0.231578947368421	ST3GAL1	ST3GAL6	ST8SIA1	LARGE	ST8SIA2	ST8SIA4	GALNT2	CUX1	RER1	LFNG	SGMS1	ST8SIA6	ACER3	ST6GALNAC5	ST6GAL2	BET1L	ST6GALNAC3	CSGALNACT1	ST8SIA3	ST6GAL1	PCSK7	ST3GAL3	SLC39A13	ST3GAL4	SGMS2	CHST4	B3GNT1	A4GALT	FUT2	ST8SIA5	RFNG	ABO	MFNG	ACER2	ST3GAL5	ST6GALNAC1	ENTPD4	B4GALNT1	STEAP2	ST6GALNAC4	ST6GALNAC6	CSGALNACT2	CHST12
negative regulation of locomotion	129	131	3.11511877098938	0.000919354285267	0.0230594379185	0.230366492146597	PTPRM	SEMA3F	ROBO2	PTPRK	GCET2	SLIT2	PLCB1	PTGER4	GATA3	SLIT1	EPHA1	MAGI2	ROBO1	BCL2	DAG1	ANGPT2	CSNK2B	FGF2	ADORA1	MCC	ABHD2	STK24	CXCL13	PIN1	DLC1	ACAN	TGFBR3	ARAP3	SLC9A3R1	ACVRL1	C5	RAP2B	HOXA7	SULF1	HYAL2	CLIC4	AIF1	PTPRJ	SCAI	BMP5	NBL1	WNT3A	THY1
negative regulation of neuron projection development	29	29	3.11428716505143	0.000921949665742	0.0230594379185	0.229166666666667	PAFAH1B1	TRPV4	RTN4	TNR	DCC	CBFA2T2	XYLT1	KIAA0319	SPOCK1	LPAR1	BCL11A	WNT3A	ITM2C	STMN2	FKBP4	EPHA4	PTPRO	GFAP	INPPL1	SPP1	INPP5J	KATNA1	PMP22	LGALS1	KLK8	DPYSL3	HDAC2	DGUOK	GFI1
activation of MAPKK activity	52	54	3.11335747080084	0.000924859141274	0.0230594379185	0.227979274611399	FLT1	GADD45G	EGFR	LRRK2	CARTPT	FRS2	BMP4	FGF2	NRAS	ADORA1	RAF1	NTRK1	NGF	MAP3K7	MAP3K13	KISS1R	GADD45B	RAPGEF1	MAP3K1	LAMTOR2	KRAS	TNIK	MAP2K2	GNAI2	ADAM9	GRM1	MAP3K5	MAPK1	MAPK3	KIDINS220	CDK1	EGF	MAP3K4	MAPKBP1	PSEN1	MAP3K11	ERCC6	MAP3K3	JAK2	CRK	TGFBR1	RAP1A	MAP3K10
membrane raft	183	190	3.10973272130084	0.00093628352779	0.023109398047444	0.231958762886598	TSC2	CDH13	SORBS1	EGFR	LRRK2	RTN4RL1	SNAP25	PDE2A	PODXL	ERBB4	DAG1	ANGPT1	RGS16	IGF1R	ABCA1	TNR	SPRED1	DCC	KCNMA1	ADCYAP1R1	LYN	INSR	EPHB1	RFTN1	STX2	CASP8	EFHD2	PTK2B	DLC1	FLOT1	SMURF2	SDC4	TRPC4	HPSE	FADD	HCK	ARID3A	SMPD2	EDNRA	GJA3	ADCY2	SGCA	SULF1
cyclase activity	21	23	3.10875281478155	0.000939394152871	0.023109398047444	0.230769230769231	GUCY1B2	ADCY10	GUCY1A2	ADCY9	RCL1	NPR1	GUCY2D	ADCY8	ADCY2	ADCY1	GNAS	GUCY1A3	GUCY1B3	NPR2	GUCY2C	ADCY7	ADCY5	ADCY3	ADCY4	ADCY6	DAK	(GUCY2F)	(RTCD1)
forebrain cell migration	38	39	3.10622817344009	0.000947452185765	0.023147651624809	0.229591836734694	PAFAH1B1	SLIT3	SLIT2	EGFR	SLIT1	LRRK2	RTN4	ROBO1	TNR	DIXDC1	PEX5	LHX6	DAB1	LRP6	GLI3	DRD1	RELN	EMX2	FGFR1	PSEN1	CX3CR1	NDEL1	DRD2	LRP8	CDK5R1	CDK5	AXL	FOXB1	CXCL12	TYRO3	CNTN2	NKX2-1	NR2E1	PEX13	SRF	POU3F3	POU3F2	OGDH	(ARX)
actinin binding	16	16	3.10546968401343	0.000949885469677	0.023147651624809	0.228426395939086	PTPRT	DAG1	PROM1	PALLD	MAGI1	SYNPO2	MYPN	PKD2	ITGB1	NPHS1	NRAP	TTN	PKD2L1	PDLIM3	PDLIM5	PDLIM2
cell projection membrane	166	178	3.10518613858233	0.000950796574922	0.023147651624809	0.227272727272727	USH2A	SNTG1	CATSPER4	TRPV4	ROBO2	SLC9C1	SLC34A2	GNA12	SYNE2	CNTNAP2	ROBO1	LCP1	PODXL	EPHA2	PROM1	SLC5A2	KIRREL	PLEKHA1	EMR2	SCIMP	PDPN	ADORA1	SLC34A1	EVC	MYO1D	LRP2	SHISA9	SYNJ2	SPRY4	SPATA13	FAP	SPRY2	PLEK2	BBS9	SLC9A3R1	MACF1	SHANK2	ARL6	PPP1R9B	KCNK1	DIAPH1	GNA13	ITGB1
protein heterooligomerization	52	53	3.1024261804356	0.000959707059835	0.023147651624809	0.226130653266332	TSC2	NLGN1	PCBD1	PARVA	MAGI2	IGF1R	PCBD2	KCNH6	GRB2	INSR	CASP8	CAB39	COL1A2	ACVRL1	GLRB	ITPR3	SEPT7	COL1A1	PPP2CA	COL6A1	PDSS2	P2RX6	HBB	SEPT11	KCNH7	P2RX1	SKIL	RRM1	TSC1	PRKAA2	SCUBE3	ILK	PDSS1	STRADA	COL6A2	KCND2	HBA2	PRKAB1	SEPT9	HR	KCNH2	MED24	IRS1
poly-pyrimidine tract binding	10	10	3.10076951145391	0.000965092354784	0.023147651624809	0.225	ATXN1	MSI2	PNPT1	MSI1	PTBP1	PABPC4	KHDRBS2	HNRNPH1	CPEB2	PATL1
central nervous system neuron axonogenesis	20	22	3.10055993314418	0.000965775599686	0.023147651624809	0.223880597014925	PAFAH1B1	SLIT2	ATG7	DCC	EPHB1	RGNEF	NFIB	DCLK1	NR4A2	EPHB3	GLI2	EPHA4	MYCBP2	PTK2	NDEL1	EPHB2	PHOX2B	PTEN	CHRNB2	NR2E1	(DCX)	(DKFZp434G0625)
lipase activity	109	113	3.09801966730455	0.000974092496146	0.023147651624809	0.222772277227723	PLCXD3	PLA2G2D	SMPD3	PLCB1	AOAH	LYPLA1	PLCL1	BDKRB2	LPL	MGLL	LGALS13	PLCL2	PLA2G6	ADORA1	LIPI	PLA2G1B	ASPG	PNLIPRP3	PNPLA6	PLCB3	PLD1	LIPG	PLB1	PLA1A	F2RL2	GPLD1	SMPD2	HTR2A	EDNRA	PLCB4	PLA2G4A	DAGLA	PNPLA8	CCR5	CHRM5	LIPC	OC90	PLA2G5	PLCD1	ENPP2	PLA2G2F	CASR	AADAC
divalent inorganic cation transport	167	173	3.09581487677489	0.000981364287737	0.023153462337633	0.221674876847291	SLC30A9	PRKCE	SLC30A10	TRPV4	PKD1	NMUR2	FYN	EFCAB4B	ITPR2	CACNB2	SLC8A1	NIPA1	(NIPA2)	RYR1	PDE2A	SLC39A11	RYR2	CAMK2D	RYR3	ATP2B2	ANXA6	FGF2	SLC8A3	ITPR1	JPH2	VDR	CDH23	CACNA1D	SLC39A12	CHRNA4	PANX1	CHERP	GRIN3A	MCOLN1	TRPC4	ADRA1A	CACHD1	CACNA1C	PKD2	HTR2A	GLP1R	JPH4	CACNG3
ion transmembrane transport	194	208	3.09417053057215	0.000986820040771	0.023168609054779	0.220588235294118	GABRG3	SLC31A1	TRPV4	ATP5EP2	ATP6V1C2	ATP6V0D2	ATP10A	ITPR2	ATP10D	CACNB2	SLC8A1	RYR1	PDE2A	RYR2	GLRA3	KCNQ2	KCNE1	RYR3	ATP2B2	SLC12A1	LASP1	ATP2C2	KCNK10	GABRB1	RHBG	ITPR1	KCNMA1	BAK1	KCNQ4	KCNJ10	ATP8A1	GABRB3	ATP11B	TRAPPC10	KCNQ1	KCNA2	ATP6V1C1	ATP2B1	PANX1	ATP6V0E1	GABRA6	SCARA5	GABRR2
neuron projection terminus	66	73	3.09150727524455	0.000995715511315	0.02326397454349	0.219512195121951	TANC1	BSN	GRIN2B	PTPRN2	GRIK3	TH	CCK	ADORA1	GRIK2	DIXDC1	GRIK4	CHRM2	SYNJ2	ESR1	AMPH	CRHBP	GRIK1	DPYSL2	MME	CCKAR	GRIN2A	PCSK1	SEPT7	DRD4	SEPT5	P2RX7	GHRH	GRIN1	OPRD1	DBH	BIN1	GRIA2	KCNC3	HCN4	SNCB	GRIA4	CHRM3	OXT	ILK	CYP19A1	DLG4	FSTL3	DRD2
mammary gland morphogenesis	45	47	3.08662446652449	0.001012215865825	0.023535241363351	0.223300970873786	ERBB3	ROBO1	EPHA2	NTN1	NRG3	PTHLH	BMP4	PGR	PAX3	VDR	TBX2	ESR1	CSF1	BTRC	TBX3	CSF1R	MED1	ELF3	LRP6	FRZB	PML	GLI3	SFRP4	GLI2	LRP5	PTCH1	WNT5A	STAT5A	ERBB2	WNT4	FGFR2	DDR1	MSX2	FGF10	NCOA3	CAV1	NR3C1	SCRIB	IGFBP5	TGFB1	TFAP2C	ETV4	SLC12A2
calcium ion transport	132	135	3.07574674036129	0.001049880572242	0.024293630741352	0.222222222222222	PRKCE	TRPV4	PKD1	NMUR2	FYN	EFCAB4B	ITPR2	CACNB2	SLC8A1	RYR1	PDE2A	RYR2	CAMK2D	RYR3	ATP2B2	ANXA6	FGF2	SLC8A3	ITPR1	JPH2	VDR	CDH23	CACNA1D	CHRNA4	PANX1	CHERP	GRIN3A	MCOLN1	TRPC4	ADRA1A	CACHD1	CACNA1C	PKD2	HTR2A	GLP1R	JPH4	CACNG3	ITPR3	SLC8A2	CCR5	TRPV1	BHLHA15	CACNG7
phosphatidylinositol binding	139	150	3.07263923425407	0.001060874129463	0.024430560694284	0.221153846153846	PARD3	SNX27	SNAP91	SYTL2	PLCB1	ITPR2	ARHGAP32	SGK1	SNX29	ZFYVE28	ARAP2	PLEKHA2	MARK1	SH3PXD2A	SCIN	KIF16B	PLEKHA1	ITPR1	SNX31	WDFY1	PASK	MPPE1	PIGK	SNX25	ANXA2	PLD1	ARAP1	WIPI1	ARAP3	WIPI2	HIP1	SNX20	PLEKHA5	SNX4	SNX10	NOXO1	SNX11	ITPR3	FAM123A	ZFYVE1	TECPR1	SNX6	CCDC88A
regulation of lipase activity	104	107	3.06986482326186	0.001070778374015	0.024541220543489	0.220095693779904	PRKCE	FLT1	NR1H3	NMUR2	KIT	AKAP6	EGFR	ITPR2	MAGI2	PRKCA	PLA2R1	ADCY9	RASGRP4	FGF2	ITPR1	ADCYAP1R1	PDGFRA	PLA2G1B	DLC1	NTRK1	NR1H2	ADCY8	BICD1	NGF	ADRA1A	EDNRA	ADCY2	ITPR3	GNA13	LPAR1	GPIHBP1	CALCR	CREB1	ADCY1	PDGFRB	PDE1C	FKBP1A	GPR55	CYR61	PRKAR1A	TXK	PRKCD	SORT1
site of polarized growth	84	88	3.06815037471144	0.001076941015139	0.024565483914047	0.219047619047619	PAFAH1B1	TRPV4	TSC2	ADCY10	NGEF	SNAP25	DSCAM	MYO5A	DCC	DTNBP1	MAPT	TPM3	GPRIN1	PTK2B	CLU	DPYSL2	KPTN	SHANK2	RASGRF1	TSHZ3	GPM6A	NRXN1	PAK1	ERC2	BOC	APBB2	THY1	PRKCI	PPP1R9A	STMN2	STMN3	CXADR	AMFR	RUFY3	FKBP15	TSC1	TIAM2	FKBP4	ABI1	KATNB1	GRIA2	PSEN2	PTPRO
cellular calcium ion homeostasis	196	208	3.06755651820026	0.001079083222838	0.024565483914047	0.218009478672986	PRKCE	TRPV4	KNG1	NMUR2	SAA2	PTGER3	BDKRB2	SLC8A1	RYR1	CD40	CCL23	BCL2	RYR2	CCR2	VAPB	PROK2	CD38	RYR3	GNB2	ATP2B2	CCR6	TRPC6	FGF2	SLC8A3	PDGFRA	GRIK2	CXCL13	JPH2	VDR	CDH23	CSRP3	EPHX2	PTK2B	KCNA5	FXYD1	GPR6	S1PR1	CHERP	ADRA1A	BDKRB1	EDN2	CACNA1C	PKD2
3'5'-cyclic-AMP phosphodiesterase activity	10	10	3.06711466021091	0.001080679663023	0.024565483914047	0.216981132075472	PDE4D	PDE3A	PDE4C	PDE7B	PDE3B	PDE4B	PDE1C	PDE1B	PDE4A	PDE7A
response to mechanical stimulus	123	126	3.0641448794602	0.001091465835826	0.024565483914047	0.215962441314554	TRPV4	PKD1	ASIC2	FYN	GRIN2B	PTGER4	PDE2A	CD40	MKKS	ASNS	ANGPT2	STRBP	BMP4	DCN	AFAP1	BAK1	F3	FOXP2	CASP8	TRPA1	PTK2B	ACAN	IL6	JUNB	MMP14	SLC1A3	GPR98	NGF	PCDH15	TLR3	FADD	PKD2	BMP2	MMP13	NFKB1	SMPD2	EDNRA	CHI3L1	ITGB1	MAP3K14	MAP3K1	TNFSF14	COL1A1
nephron development	75	78	3.06393315727416	0.001092238561562	0.024565483914047	0.214953271028037	PKD1	IRX3	MAGI2	PECAM1	PODXL	BCL2	ANGPT1	PROM1	ANGPT2	WNT9B	WWTR1	BMP4	COL4A3	COL4A4	FOXC2	PDGFRA	IQGAP1	MTSS1	PAX8	SULF2	BMP7	PKD2	KLHL3	SULF1	AHI1	TFAP2A	SOX9	KIF26B	PDGFRB	NPHS1	HES1	PLCE1	MYO1E	TEK	ACAT1	WT1	PDGFB	HES5	GDNF	NID1	WNT7B	PTPRO	BASP1
calcium ion transmembrane transport	34	35	3.06183040126475	0.001099940289896	0.024565483914047	0.213953488372093	TRPV4	ITPR2	CACNB2	SLC8A1	RYR1	PDE2A	RYR2	RYR3	ITPR1	PANX1	TRPC4	PKD2	TRPV1	TRPM1	ASPH	TRPC3	GRIN1	CASR	P2RX1	MCU	GRIN3B	PSEN1	TRPM2	MS4A2	HTR2B	TRPV5	TRPV2	TRPC1	ATP2A1	MICU1	CUL5	SLC30A1	REST	TRPV6	(TRPC5)
regulation of calcium ion transport	143	146	3.05884670568459	0.001110954061764	0.024640653913697	0.212962962962963	ORAI1	EFCAB4B	CACNB2	SLC8A1	RYR1	BCL2	RYR2	P2RX5	F2RL3	CAMK2D	ICAM1	NCS1	CACNA1E	TRPC6	MYO5A	ADCYAP1R1	BAK1	LYN	AQP2	CACNG1	CACNG4	JPH2	VDR	TRIM27	PLA2G1B	PTK2B	CACNA1D	CACNB1	FFAR1	TRPC4	BDKRB1	CACNA1C	PKD2	OPRM1	GLP1R	EDNRA	JPH4	CACNG3	DIAPH1	CACNG2	CCKAR	DRD4	ADRA2A
regulation of membrane lipid distribution	18	19	3.05782712897866	0.001114740751833	0.024640653913697	0.211981566820276	ATP10A	ATP10D	ABCA1	ATP9B	ATP8A1	ATP11B	ATP10B	ATP8B3	ATP9A	P2RX7	PLSCR1	PLSCR2	ATP11A	PLSCR4	ANO6	ATP8B1	PLSCR3	KCNN4	(ATP11C)
regulation of axon extension	38	40	3.05118254220051	0.001139709742437	0.02504759356325	0.211009174311927	PAFAH1B1	SEMA3F	CDH4	SLIT1	RTN4	DSCAM	TNR	NTN1	MAPT	NGF	EP300	NRCAM	BCL11A	WNT3A	NTRK3	RNF6	SEMA7A	WNT5A	SEMA3A	MAP1B	BARHL2	ILK	LIMK1	NDEL1	ADNP	TNFRSF12A	WNT3	ANAPC2	FXN	TRPV2	CXCL12	MT3	TWF2	SEMA4F	TTL	RYK	ISLR2	APOE	(CDKL5)	(DKFZp434G0625)
vascular endothelial growth factor receptor signaling pathway	24	25	3.04689753618188	0.001156082559598	0.025291933451574	0.210045662100457	FLT1	PRKD2	NRP1	FOXC2	KDR	PDGFRA	PTK2B	MAPKAPK2	VEGFB	PDGFC	SULF1	MAPK14	PDGFRB	FLT4	NRP2	VEGFA	VEGFC	PRKD1	BMPR2	FOXS1	FOXC1	CCL2	PGF	BCAR1	(FIGF)
negative regulation of leukocyte migration	15	15	3.04681590254814	0.001156396558713	0.025291933451574	0.209090909090909	GCET2	SLIT2	PLCB1	PTGER4	ADORA1	C5	HOXA7	BMP5	NBL1	HMOX1	IL33	ADA	GREM1	APOD	CCL2
cell recognition	69	70	3.04649383895745	0.00115763612006	0.025291933451574	0.208144796380091	CRTAM	CNTN4	ROBO2	SPACA3	COLEC12	EPHA3	RTN4	CNTNAP2	NTM	ROBO1	PECAM1	LAMA5	DSCAM	DOCK2	ATP8B3	CADM1	NRCAM	CSGALNACT1	DSCAML1	OPCML	CNTNAP3	CD5	EPHB3	SCARB1	CD209	ZAN	APP	DYNLL2	CD226	FUT3	EPHA4	SEMA3A	PEAR1	VCAN	UBAP2L	MEGF10	ZP3	AMIGO1	ZP2	NCR3	ZPBP	CELSR3	JMJD6
regulation of ion transmembrane transport	100	104	3.04613409846202	0.00115902213134	0.025291933451574	0.207207207207207	ASIC2	NLGN1	EFCAB4B	CACNB2	RYR1	CAMK2D	NCS1	CACNA1E	TRPC6	MYO5A	CACNG1	CACNG4	JPH2	CNIH3	VDR	TRIM27	CACNA1D	KCNA3	CACNB1	EPO	CRHBP	SLC9A3R1	CACNA1C	PKD2	OPRM1	WNK2	GLP1R	JPH4	NRXN1	CACNG3	CACNG2	CCKAR	DRD4	ADRA2A	CACNG7	PDGFRB	RANGRF	STIM1	ASPH	GNAI2	SCN2B	FKBP1A	DAPK1
photoreceptor cell maintenance	25	25	3.04235569463447	0.001173671684312	0.025291933451574	0.20627802690583	USH2A	MKKS	PROM1	BBS10	CDH23	ABCA4	IQCB1	GPR98	CLN8	PCDH15	BBS2	CNGB1	TULP1	USH1C	RP1L1	RDH12	ERCC6	MAK	CLRN1	NPHP3	USH1G	BBS1	RP1	BBS4	CDHR1
growth cone	83	87	3.04132768688136	0.001177686692482	0.025291933451574	0.205357142857143	PAFAH1B1	TRPV4	TSC2	ADCY10	NGEF	SNAP25	DSCAM	MYO5A	DCC	DTNBP1	MAPT	TPM3	GPRIN1	PTK2B	CLU	DPYSL2	KPTN	SHANK2	RASGRF1	TSHZ3	GPM6A	NRXN1	PAK1	ERC2	BOC	APBB2	THY1	PPP1R9A	STMN2	STMN3	CXADR	AMFR	RUFY3	FKBP15	TSC1	TIAM2	FKBP4	ABI1	KATNB1	GRIA2	PSEN2	PTPRO	GAP43
collagen binding	48	49	3.04026147234649	0.001181864204492	0.025291933451574	0.204444444444444	USH2A	GP6	DDR2	TLL1	ITGA11	DCN	DSPP	NID2	ITGA2	SMAD3	ACHE	RELL2	PAK1	ITGB1	ANTXR1	DPP4	ITGA9	FN1	ADAM9	LACRT	CD44	HSD17B12	SRGN	SPARC	PDGFB	COL5A3	NID1	SMAD7	LUM	C6orf15	DDR1	COMP	ITGA1	COL14A1	VWF	SERPINH1	ABI3BP	THBS4	ITGA10	PCOLCE2	CSPG4	PODN	MMP9
regulation of extent of cell growth	43	45	3.03844839837844	0.001188999134151	0.025291933451574	0.20353982300885	PAFAH1B1	SEMA3F	CDH4	SLIT1	RTN4	DSCAM	TNR	NTN1	DCC	MAPT	NGF	EP300	NRCAM	BCL11A	WNT3A	NTRK3	SEMA4D	RNF6	SEMA7A	WNT5A	ULK1	SEMA3A	MAP1B	BARHL2	SPP1	ILK	LIMK1	NDEL1	ADNP	TNFRSF12A	WNT3	ANAPC2	FXN	TRPV2	CXCL12	MT3	TWF2	SEMA4F	TTL	RYK	ISLR2	APOE	OMG
detection of mechanical stimulus	21	21	3.03782527462624	0.001191460383335	0.025291933451574	0.202643171806167	PKD1	ASIC2	FYN	GRIN2B	MKKS	TRPA1	GPR98	PCDH15	PKD2	IL18	CHRNA9	TCAP	HPN	SERPINE2	SOX2	STRC	JUP	SLC12A2	MYC	CHRNA10	COL11A1
embryonic limb morphogenesis	99	104	3.02591732353701	0.001239400357776	0.026049056427843	0.201754385964912	ZBTB16	GNA12	RSPO2	LMBR1	SKI	MBNL1	CHST11	AFF3	MECOM	FBN2	BMP4	IFT122	CRABP2	PBX2	ALX4	CYP26B1	HNF1A	TP63	FGF4	CHD7	TBX3	CREBBP	ZNF358	BMP7	MMP13	TWIST1	MED1	HOXA11	HOXA9	LRP6	ECE1	TFAP2A	NOTCH1	HOXA13	SALL4	GLI3	TBX4	ALDH1A2	PBX1	PRRX2	GNAS	GLI2	HOXD11
embryonic appendage morphogenesis	99	104	3.02591732353701	0.001239400357776	0.026049056427843	0.201754385964912	ZBTB16	GNA12	RSPO2	LMBR1	SKI	MBNL1	CHST11	AFF3	MECOM	FBN2	BMP4	IFT122	CRABP2	PBX2	ALX4	CYP26B1	HNF1A	TP63	FGF4	CHD7	TBX3	CREBBP	ZNF358	BMP7	MMP13	TWIST1	MED1	HOXA11	HOXA9	LRP6	ECE1	TFAP2A	NOTCH1	HOXA13	SALL4	GLI3	TBX4	ALDH1A2	PBX1	PRRX2	GNAS	GLI2	HOXD11
regulation of metal ion transport	173	177	3.02217874180341	0.001254811558443	0.026144623509892	0.2	ORAI1	EFCAB4B	CACNB2	SLC8A1	RYR1	BCL2	RYR2	P2RX5	F2RL3	CAMK2D	ICAM1	NCS1	CACNA1E	TRPC6	MYO5A	ADCYAP1R1	BAK1	ADORA1	LYN	AQP2	CACNG1	CACNG4	JPH2	VDR	TRIM27	PLA2G1B	PTK2B	CACNA1D	KCNA5	CACNB1	EPO	FFAR1	TRPC4	CNKSR3	SLC9A3R1	BDKRB1	CACNA1C	PKD2	OPRM1	WNK2	HTR2A	GLP1R	EDNRA
positive regulation of cell development	147	149	3.02181062686486	0.001256338445102	0.026144623509892	0.199134199134199	PAFAH1B1	PTPRD	ROBO2	CDH4	SLIT2	TP73	PDE3A	RTN4	ROBO1	BCL2	NGFR	DSCAM	XRCC4	NTN1	DISC1	WWTR1	BMP4	RFX3	LYN	RGS14	MAPT	DIXDC1	TIAM1	TCF7L2	TGFB3	SMAD3	AXIN2	PAX8	NGF	NKX2-2	BMP2	OPRM1	SMAD1	TGFB2	SYNJ1	NUMBL	EP300	PRKCH	PPARG	TWIST1	HOXA11	PLXNB1	LIG4
regulation of vascular permeability	23	24	3.01705162518087	0.001276231688754	0.026362674326062	0.198275862068966	SLIT2	BDKRB2	PDE3A	PDE2A	ANGPT1	NPR1	VEGFB	CTNNBIP1	AZU1	SRC	PTPRJ	IL18	FGFBP3	TEK	MYLK3	ARHGAP35	VEGFA	NPPB	YES1	NR3C1	ADM	RAMP2	ADORA2A	(AMOT)
actomyosin	50	53	3.00969094587429	0.001307568201541	0.026894554504352	0.197424892703863	NEBL	MST1R	MYL9	ACTN1	SORBS1	HDAC4	ZYX	MYH11	MYO5A	TPM3	FSCN1	DLC1	CDC42BPA	TPM4	SEPT7	DAAM1	KAT2B	ENAH	CNN2	MYH6	(MYH7)	SEPT11	MYH9	FBLIM1	MYLK	TEK	GAS2L1	ACTC1	FHL3	SEPT12	ILK	DBN1	PDLIM7	GAS2L2	MYO1C	PGM5	SEPT9	SYNPO	TPM1	MYO18A	STX1A	MYH10	CDC42BPB
microvillus	59	63	3.00927860898954	0.001309344271274	0.026894554504352	0.196581196581197	USH2A	WWOX	PODXL	ANGPT1	PROM1	PDPN	VCAM1	GRXCR1	ESPN	CLIC5	KCNJ10	CDH23	IQGAP2	CA2	DOCK4	MYO7A	PCDH15	SLC9A3R1	KPTN	FABP2	ATP6V1B2	MYO15A	HYAL2	MTTP	CLIC4	CA9	TBC1D10A	USH1C	SCARB1	TEK	OXTR	ERBB2	ENPP7	VIL1	RDX	ATP6V1B1	DCXR	ATP6V1E1	EZR	MYO1C	LOXHD1	TPRN	SLC4A7
transcription corepressor activity	169	181	3.00615671888057	0.001322862997646	0.026978557659612	0.195744680851064	KLF12	MEIS2	THRB	NSD1	RBFOX2	HDAC9	NR1D1	CDX2	L3MBTL2	HDAC4	SKI	SETD8	TBX15	ZNF593	IFNB1	HIRA	SP100	PROX1	ZNF274	WWTR1	EID1	NCOR2	PIAS1	TBL1XR1	CBFA2T2	E2F1	JAZF1	MXD4	YAP1	TLE1	JUNB	ZHX2	NFIB	LOXL2	TCERG1	NEUROD2	HDAC3	CTBP1	SMYD1	TLE4	E4F1	TRIB3	ZFPM2
focal adhesion assembly	17	18	3.00424966308572	0.001331183772961	0.027033702528523	0.194915254237288	PTPRK	ACTN1	SORBS1	BCL2	LAMA5	PTK2B	DLC1	TESK2	TRIP6	PDPK1	THY1	ACTN2	ACTN3	AJUBA	PXN	PIP5K1A	TAOK2	(ARHGAP6)
positive regulation of developmental growth	39	40	3.00319754221916	0.00133579478505	0.027033702528523	0.194092827004219	PAFAH1B1	CDH4	PLCB1	LEP	DSCAM	PROX1	NTN1	INSR	MAPT	NGF	EP300	HOPX	BCL11A	WNT3A	NTRK3	SEMA4D	WT1	SEMA7A	ADRB2	BASP1	MAP1B	ZP3	ILK	MYOD1	WNT10B	LIMK1	NDEL1	ADNP	TNFRSF12A	WNT3	ANAPC2	FXN	TRPV2	CXCL12	CAPN3	TWF2	RPS6KB1	ISLR2	ADRB1	(CDKL5)
calcium-release channel activity	15	15	2.99852568140007	0.001356446456829	0.02731622090676	0.19327731092437	ITPR2	RYR1	RYR2	RYR3	ITPR1	JPH2	PKD2	ITPR3	FKBP1A	RASA3	TPCN2	JPH3	CYTH3	FKBP1B	TPCN1
negative regulation of transcription factor import into nucleus	28	30	2.99570593379929	0.001369051729418	0.027455191557042	0.192468619246862	PKD1	KEAP1	AKAP1	THRA	NFKBIA	FAF1	IL10	MDFI	BMP7	PKD2	TONSL	NLRP3	NFKBIL1	SUFU	CREB3	FBXW11	MXI1	GSK3B	CYLD	CD36	MTOR	NFKBIB	TACC3	MAPK7	UACA	NFKBIE	NF1	G3BP2	(FRAP1)	(PSMD10)
positive regulation of ERK1 and ERK2 cascade	81	83	2.99427977834645	0.001375467817806	0.027469405008712	0.191666666666667	PRKD2	PRKCA	ERBB4	ANGPT1	ST5	ZGLP1	SCIMP	BMP4	ARRB1	GPER	FGF2	DCC	KDR	PDGFRA	PTK2B	NTRK1	IL6	VEGFB	FGF4	ESR1	SPRY2	ARRB2	ADRA1A	CSF1R	NOD2	OPRM1	EDNRA	TNFSF11	CHI3L1	ARHGAP8	FGF20	PDGFRB	PRKCZ	BMPER	GPR55	TNF	FLT4	IL26	NPNT	CD44	TEK	NOD1	NOX4
potassium ion transport	94	97	2.99354947564513	0.001378763978465	0.027469405008712	0.190871369294606	KCNE2	KCNA10	KCND3	KCNH1	KCNQ2	KCNE1	KCNAB1	KCNJ6	SLC12A1	KCNK10	KCNMA1	KCNQ4	KCNJ10	KCNK6	KCNQ1	KCNA2	KCNA3	KCNA5	KCNB2	KCNA4	KCNA1	KCNA6	PKD2	TMEM38B	HCN1	KCNJ1	KCNK16	(KCNK17)	KCNS1	KCNK1	KCNJ15	KCNK5	KCNF1	KCNMB4	AQP1	KCNN2	KCNJ2	ABCC8	SLC12A6	SLC24A2	SLC24A4	ATP1A3	TSC1
sensory perception of mechanical stimulus	117	124	2.99249713247879	0.001383526332677	0.027469405008712	0.190082644628099	USH2A	ASIC2	FYN	GRIN2B	GRM7	TH	ALDH7A1	MKKS	KCNE1	TECTA	ATP2B2	COL4A3	GRXCR1	ESPN	TMPRSS3	COCH	AXIN1	KCNQ4	CLIC5	PAX3	TRPA1	CDH23	KCNQ1	SPRY2	CHD7	SLC1A3	MYO7A	GPR98	DFNA5	MYO3A	PCDH15	KPTN	TSHZ3	NAV2	GJB2	WDR1	DIAPH1	MYO15A	TBX18	TFAP2A	SOBP	TRPV1	COL1A1
negative regulation of developmental growth	21	21	2.99150235396476	0.00138804198961	0.027469405008712	0.189300411522634	SEMA3F	SLIT1	RTN4	TNR	NTN1	BMP4	DCC	BCL11A	WNT3A	MSTN	RNF6	WNT5A	ULK1	SEMA3A	SPP1	FGFR3	GSK3A	WNT3	MT3	SEMA4F	RYK
AMP binding	29	30	2.98778503626877	0.001405035626324	0.027601781508161	0.188524590163934	PDE4D	PRKAG2	PDE3A	PDE11A	PDE2A	PYGL	PDE10A	HCN1	FBP1	PDE3B	ACSS2	PDE1C	RAPGEF4	CNGB1	PRKAR1A	RAPGEF3	HCN2	HCN4	PRKAR1B	APRT	PFKM	AKAP7	PYGM	PRKAR2B	CNGA4	ACSS1	HCN3	PRKAR2A	PRKAG1	(CNGA2)
skeletal muscle tissue development	97	106	2.98574713733427	0.001414432261178	0.027673424687189	0.187755102040816	COL19A1	DNER	COL4A1	PDZRN3	ERBB3	RXRG	SKI	MBNL1	LRRK2	CACNB2	RYR1	FOXP1	KCNH1	VAMP5	DCN	BARX2	FOXP2	SVIL	GPHN	CSRP3	PAX7	TNC	EP300	CDON	CACNG2	MYOG	RCAN1	ZNF238	MAPK14	SNTA1	ADAM12	CTSB	NPHS1	FOXL2	MUSK	MYH9	SIX4	PPP3CA	NOS1	SORT1	HOXD10	(HOXD9)	HLX
acute inflammatory response	58	61	2.98378820684478	0.001423518832437	0.027738445913037	0.191056910569106	MBL2	TSC2	SAA2	(SAA4)	PTGER3	EPHA3	INS	SERPINA1	AHSG	VCAM1	F3	TFRC	DEFB1	IL6	ACVR1	(SAA1)	ASS1	CTNNBIP1	IL22	KL	TRPV1	TACR1	FN1	ORM1	ORM2	PLSCR1	F12	VNN1	MYLK3	IL6R	STAT5B	CEBPA	IL1B	MRGPRX1	CEBPB	ELANE	ANO6	SERPINA3	APOA2	SERPINF2	ALOX5	IL1RN	APOL2
acid secretion	20	20	2.98119014939891	0.001435652234459	0.02786207340504	0.190283400809717	SLC22A16	NMUR2	BDKRB2	ANXA1	PLA2G1B	SLC26A7	SLC9A3R1	KISS1R	PLA2G4A	CCKAR	DRD4	PLA2G5	LHCGR	DRD2	PLA2G4F	NMU	GHRL	AGXT	ACE	DRD3
regulation of RNA splicing	52	58	2.98118746311298	0.001435664828615	0.02786207340504	0.189516129032258	RBM5	RBFOX1	CELF3	RBFOX2	MBNL1	SRSF6	RBFOX3	KHDRBS3	SRRM4	CELF1	RPS26	CLK1	U2AF2	CLK3	TRA2B	HNRPLL	CELF4	CELF6	SFSWAP	PTBP1	MBNL2	HNRNPH1	CWC22	HNRNPF	SRSF10	SRPK2	RBM15B	RBM38	MYOD1	TIA1	SNRNP70	RBM4	CLK2	DDX5	JMJD6	CLK4	PTBP2	SRSF9	AKT2	ESRP1	RBM25	FASTK	RBM22
glutamate receptor signaling pathway	25	26	2.98013243412728	0.001440618943335	0.02786207340504	0.188755020080321	GRID2	PLCB1	GRIN2B	GRIK3	GRIK2	HOMER2	GRIK4	GRIK1	HOMER3	GRIN2A	GRM5	GRIN1	GRM6	ATP1A3	APP	GRIA2	GRIA4	GRIN3B	GRM4	CDK5R1	GNAQ	GRIN2C	HOMER1	SSTR1	CLN3	(GRIA3)
chloride channel activity	62	72	2.97752491747489	0.001452930115185	0.02786207340504	0.188	GABRG3	NMUR2	ABCC4	GLRA3	CLIC1	GABRB1	CLIC5	ANO4	GABRB3	CLCA4	FXYD1	ANO3	GABRA6	CLIC6	GABRR2	ANO7	BSND	SLC26A7	GABRA4	SLC26A8	GLRB	FXYD3	ANO1	CLIC4	CLCNKB	TTYH3	ANO2	GABRR3	GABRG2	BEST3	CLCC1	ANO5	GABRP	APOL1	ANO10	TTYH1	TTYH2	CLCN6	GABRB2	ANO6	CLCN7	ANO8	GABRR1
female sex differentiation	100	109	2.97487235056697	0.001465552448251	0.02799088862473	0.191235059760956	SLIT3	ROBO2	SLIT2	SGPL1	ACVR1B	CCND2	BCL2	LEP	ANGPT1	ICAM1	EREG	PLEKHA1	BMP4	IQCJ-SCHIP1	(SCHIP1)	PGR	IMMP2L	ADCYAP1R1	KDR	ARID5B	PDGFRA	LFNG	BRCA2	TP63	ESR1	UBE3A	MMP14	CHD7	TBX3	EDN2	TIPARP	FOXO3	MED1	KITLG	PLA2G4A	INHBA	DMC1	STRA8	LHX9	RBP4	FOXL2	FSHR	NRIP1
outer membrane-bounded periplasmic space	13	13	2.9718145883989	0.001480227038409	0.028159417928315	0.190476190476191	GRID2	GRIN2B	GRID1	GRIA1	GRIN3A	GRIK1	GRIN2A	GRIN1	GRIA2	GRIA4	GRIN3B	GRIN2C	GRIN2D
periplasmic space	13	13	2.9718145883989	0.001480227038409	0.028159417928315	0.190476190476191	GRID2	GRIN2B	GRID1	GRIA1	GRIN3A	GRIK1	GRIN2A	GRIN1	GRIA2	GRIA4	GRIN3B	GRIN2C	GRIN2D
phosphoprotein binding	45	46	2.96999835500587	0.001489006718598	0.028159417928315	0.188976377952756	PAFAH1B1	PTPN3	SAG	ACP2	SAMSN1	PTPN5	TBK1	GRB2	LYN	GPRIN1	GRB14	PIN1	BTRC	IGF2R	TOX3	YWHAE	PDE3B	DPYS	MAPK1	CBX4	FKBP4	MAPK3	CBLB	CBLC	NEDD4	APTX	CBL	CAV2	CSNK1G2	CRK	MS4A2	MTOR	DPYSL3	SFN	PIK3R1	RB1	RRAGA	YWHAB	LDLRAP1	BAG1	FGR	SNCA	PLCG1
acute-phase response	39	42	2.96675486003186	0.001504804061764	0.028291491989335	0.188235294117647	MBL2	TSC2	SAA2	(SAA4)	PTGER3	EPHA3	INS	SERPINA1	AHSG	TFRC	IL6	(SAA1)	ASS1	IL22	TRPV1	FN1	ORM1	ORM2	PLSCR1	IL6R	STAT5B	CEBPA	IL1B	MRGPRX1	CEBPB	SERPINA3	SERPINF2	IL1RN	APOL2	STAT3	APCS	IL1A	SAAL1	CRP	F2	LBP	REG3A	ITIH4	CD163	SIGIRR	REG3G	(F8)
myeloid cell differentiation	129	137	2.96579973530152	0.001509485021682	0.028291491989335	0.1875	ZBTB16	KIT	THRA	KAT8	TCEA1	DCSTAMP	PDE2A	EPHA2	TESC	SFXN1	CEBPG	SMAD5	RASGRP4	BMP4	PKNOX1	LYN	MFAP2	PIK3CD	CASP8	TFRC	RUNX1	MT1G	JUNB	TGFBR3	CSF1	SOX6	DHRS2	EPO	PIP4K2A	CSF1R	ZFPM1	BCL6	TNFSF11	PPARG	MED1	INHBA	ADD1	CALCR	HCLS1	MAPK14	GIMAP5	IRF8	PML
negative regulation of cell growth	129	136	2.95359552291673	0.001570476920167	0.029297307816918	0.186770428015564	SLIT3	MYL2	SEMA3F	DCBLD2	SLIT2	CDHR2	NDRG3	SLIT1	RTN4	DCSTAMP	ACVR1B	BCL2	AHSG	C10orf90	TNR	NTN1	HSPA1A	FGF2	DCC	HNF4A	NPR1	CGREF1	SMAD3	BDKRB1	ACVRL1	BCL6	TGFB2	PPARG	PPP1R9B	ZC3H12D	HYAL1	HYAL2	INHBA	FBP1	FRZB	PTPRJ	ENPP1	PPP2CA	TCHP	APBB2	EAF2	BCL11A	WNT3A
metalloendopeptidase activity	100	106	2.95054055527475	0.001586091981098	0.029474365656457	0.186046511627907	ADAMTS2	ADAMTS14	XRCC6BP1	ADAM33	TLL1	MMEL1	MIPEP	MMP7	MMP26	THSD4	ADAM11	ADAM29	ADAMTSL2	ADAM21	ADAM22	ADAMTS13	FAP	MMP15	MMP14	ADAMTS17	OSGEPL1	MMP20	MMP16	MME	MMP13	ADAM7	ADAMTS19	ECE1	ADAMTS7	MMP25	ADAMTS12	MMP27	(MMP8)	OMA1	ADAM23	SPG7	ADAMTS16	ADAM12	ADAMTS20	ZMPSTE24	ADAM9	UQCRC1	MMP12
camera-type eye morphogenesis	82	83	2.94245967535954	0.001628080950441	0.03013828313259	0.185328185328185	PTPRM	KDM2B	MEIS1	SKI	TH	EPHA2	PROM1	MFN2	MEGF11	DSCAM	PROX1	FRS2	BMP4	IFT122	FOXE1	BAK1	PDE6C	EPHB1	FOXE3	PVRL3	COL8A1	BMP7	HCN1	CDON	TWIST1	LRP6	CNGA3	AHI1	TFAP2A	SOX9	BHLHE22	THY1	WNT2B	POU2F1	GLI3	IHH	HIPK1	RBP4	ALDH1A3	TDRD7	LRP5	WNT9A	HIPK2
ATPase activity coupled to transmembrane movement of ions	64	69	2.94106810427531	0.00163541306062	0.030158019389892	0.184615384615385	ATP8B4	ATP5EP2	ATP6V1C2	ATP10A	ATP10D	ATP8A2	ATP2B2	ATP2C2	ABCB11	ATP13A2	ATP9B	ATP8A1	ATP11B	ATP6V1C1	ATP10B	ATP2B1	ATP6V0E1	ATP8B3	ATP6V1E2	ATP6V1B2	ATP2B4	ATP6V1F	ATP8B2	ATP9A	ATP1B3	ATP6V1G2-DDX39B	ATP2A2	ATP6V1G1	ATP5B	ATP1A3	ATP1A4	ATP12A	ATP2A3	ATP11A	ATP4A	PCYOX1	ATP6V1B1	ATP5C1	ATP5A1	ATP6AP1L	ATP4B	ATP8B1	ATP6V1E1
morphogenesis of a branching structure	160	170	2.93977285599237	0.001642264668702	0.030168778055205	0.183908045977011	FLT1	PKD1	SLIT2	RSPO2	SEMA3C	BCL2	EPHA2	DAG1	LAMA5	WNT9B	FRS2	BMP4	STK4	PGR	NOTCH4	FGF2	COL13A1	FOXC2	KDR	GRB2	CTNND2	SEMA5A	VDR	IL10	IL6	TP63	ESR1	HHIP	SPRY2	CSF1	ACVR1	MMP14	BTRC	LAMA1	PAX8	TBX3	BMP7	SEMA3E	PKD2	BMP2	EDNRA	CTNNBIP1	PAK1
chloride transmembrane transporter activity	76	86	2.93794636476945	0.001651970886249	0.030231695344169	0.183206106870229	GABRG3	NMUR2	ABCC4	GLRA3	CLIC1	SLC12A1	GABRB1	CLIC5	ANO4	GABRB3	CLCA4	FXYD1	ANO3	GABRA6	CLIC6	GABRR2	ANO7	BSND	SLC26A7	GABRA4	SLC26A8	GLRB	SLC26A1	FXYD3	SLC12A9	ANO1	CLIC4	CLCNKB	TTYH3	ANO2	GABRR3	GABRG2	BEST3	SLC12A3	SLC12A6	CLCC1	ANO5	GABRP	APOL1	ANO10	TTYH1	TTYH2	CLCN6
calcium ion transport into cytosol	36	37	2.92554492544522	0.001719267619293	0.031344072165364	0.182509505703422	PRKCE	SLC8A1	RYR1	RYR2	FGF2	SLC8A3	JPH2	CHERP	ADRA1A	CACNA1C	PKD2	HTR2A	GLP1R	JPH4	ITPR3	SLC8A2	CCR5	P2RX7	PLCG2	XCR1	TPCN2	XCL1	JPH3	PTPRC	LCK	DRD2	IBTK	HTR2B	CCL19	JPH1	F2R	FKBP1B	BBC3	CCR7	CCL3	CCL21	(HTR2C)
regulation of synapse assembly	27	28	2.92413583905015	0.00172706987814	0.031367499333924	0.181818181818182	ROBO2	THBS2	ASIC2	NLGN1	SLIT1	SNAP25	EPHB1	AGRN	MUSK	EPHB3	WNT5A	OXTR	WNT7A	NLGN2	OXT	PTK2	UBE2V2	EPHB2	BDNF	ADNP	PVRL1	PDLIM5	SYNDIG1	GHRL	GHSR	CHRNB2	LRRC4B	(NLGN3)
negative regulation of cellular component movement	121	123	2.91943572532104	0.001753328498	0.031724699476973	0.184905660377359	PTPRM	PTPRK	GCET2	SLIT2	PLCB1	ACTN1	PTGER4	GATA3	EPHA1	MAGI2	BCL2	DAG1	ANGPT2	CSNK2B	PKHD1	SP100	FGF2	ADORA1	MCC	ABHD2	STK24	CXCL13	PIN1	DLC1	ACAN	TGFBR3	ARAP3	SLC9A3R1	ACVRL1	C5	RAP2B	HOXA7	SULF1	HYAL2	CLIC4	AIF1	PTPRJ	SCAI	BMP5	NBL1	THY1	CNN2	CCDC23
positive regulation of phosphatidylinositol 3-kinase activity	23	23	2.91722586240777	0.001765799691283	0.031830688817027	0.184210526315789	FLT1	VAV2	KIT	ERBB4	FGF2	LYN	PDGFRA	PTK2B	NOD2	PDGFRB	EPHA8	TEK	PDGFB	CDC42	PTK2	FGFR3	FLT3	CCL19	IRS1	CCR7	TGFB1	FGR	CCL21
receptor serine/threonine kinase binding	10	10	2.91209068209969	0.001795091957088	0.032237976080098	0.183520599250936	MAGI2	BMP4	BMP6	SMAD6	BMP2	BMP3	INHBA	BMP5	BMP10	SYNJ2BP
peptide transport	57	59	2.90649685798912	0.001827502848103	0.032698034230188	0.182835820895522	TRPV4	SMPD3	SNAP25	CARTPT	CPLX1	LEP	MMP7	ABCA1	LTBP4	DISP1	MYO5A	ANXA1	SLC15A4	IL6	HNF1A	SLC15A2	FFAR1	TAP2	PDX1	ABCB9	SLC9A3R1	SLC15A5	CCKAR	TRPV1	RAPGEF4	GHRHR	GHRH	ACVR2B	FAM3B	CD209	SLC30A8	SLC15A3	MAFA	TAP1	SLC22A8	SLC15A1	HTT	EDN3	EXOC3L1	ILDR2	GHRL	EDN1	EIF2AK3
integrin binding	72	77	2.90498459148161	0.00183635590135	0.032734744271104	0.182156133828996	ICAM3	ACTN1	TGFBI	FBLN5	TNXB	LAMA5	ICAM1	(ICAM4)	TNR	LTBP4	COL4A3	VCAM1	ADAM11	KDR	LYN	LAMB1	FERMT3	ADAM22	ADAMTS13	EDIL3	COL5A1	MMP14	FCER2	ITGB6	GPNMB	ITGB1	TNN	SRC	SYK	PPAP2B	COL16A1	ADAM23	THY1	ADAM9	CYR61	ICAM2	ADAM2	NPNT	IGF1	SEMA7A	CD226	JAM3	GFAP
phospholipase C activity	35	37	2.90383620756546	0.001843104756841	0.032734744271104	0.181481481481482	PLCXD3	PLCB1	PLCL1	BDKRB2	PLCL2	ADORA1	PLCB3	F2RL2	HTR2A	EDNRA	PLCB4	CCR5	CHRM5	PLCD1	CASR	PLCE1	PLCG2	PLCD4	PLCB2	PDIA3	ACAP1	PLCH2	PLCH1	PLCD3	CHRM3	PLCXD2	CCR1	C3AR1	CCKBR	HTR2B	PLCZ1	CHRM1	CCL5	PLCG1	TMEM68	(HTR2C)	(PLCXD1)
ovulation cycle process	87	94	2.9010846022566	0.001859367314298	0.032901231190136	0.180811808118081	SLIT3	ROBO2	SLIT2	SGPL1	CCND2	BCL2	LEP	ANGPT1	ICAM1	EREG	PLEKHA1	BMP4	IQCJ-SCHIP1	(SCHIP1)	PGR	IMMP2L	KDR	PDGFRA	LFNG	ANXA1	TGFB3	ESR1	UBE3A	MMP14	EDN2	TGFB2	NPY5R	FOXO3	KITLG	PLA2G4A	INHBA	DMC1	STRA8	MSTN	FOXL2	FSHR	NRIP1	SFRP4	ERMP1	LHCGR	SOHLH1	INHBB	AFP
cAMP binding	19	20	2.89509482907975	0.001895220031246	0.033412798572844	0.1875	PDE4D	PDE3A	PDE11A	PDE2A	PDE10A	HCN1	PDE3B	PDE1C	RAPGEF4	CNGB1	PRKAR1A	RAPGEF3	HCN2	HCN4	PRKAR1B	PRKAR2B	CNGA4	HCN3	PRKAR2A	(CNGA2)
eye morphogenesis	110	112	2.88602594872973	0.001950699947245	0.034265397248507	0.194139194139194	PTPRM	KDM2B	MEIS1	SKI	TH	EPHA2	PROM1	MFN2	MEGF11	DSCAM	PROX1	FRS2	BMP4	IFT122	RPGRIP1	OLFM3	FOXE1	BAK1	PDE6C	AXIN1	EPHB1	FOXE3	COL5A1	CRB1	MYO7A	PVRL3	COL8A1	BMP7	CEP290	HCN1	RORB	CDON	TWIST1	LRP6	CNGA3	AHI1	TFAP2A	SOX9	GNAT1	BHLHE22	THY1	WNT2B	POU2F1
nephric duct development	11	12	2.88506699346941	0.00195665188566	0.034265397248507	0.193430656934307	PKD1	GATA3	WNT9B	BMP4	PKD2	AHI1	WNT11	OSR1	LHX1	PAX2	HNF1B	(GPC3)
positive regulation of phosphatidylinositol 3-kinase cascade	40	41	2.88367196910114	0.00196533982317	0.034272393365635	0.192727272727273	FLT1	ERBB3	KIT	INS	ANGPT1	KDR	PDGFRA	UBE3A	TGFB2	PLXNB1	SOX9	PDGFRB	SEMA4D	SELP	PPARD	RELN	NKX3-1	IGF1	TEK	PDGFB	ERBB2	PLD2	FGFR1	NTRK2	F2RL1	NEDD4	CBL	ADORA3	PTK2	CNTF	WNT16	JAK2	AGT	CAT	FLT3	PTPN6	F2R	GH1	FGR	CCL5	(PDGFA)
alpha-actinin binding	12	12	2.87337351367662	0.002030568309555	0.035282040699964	0.192028985507246	PTPRT	DAG1	PALLD	MAGI1	SYNPO2	MYPN	ITGB1	NPHS1	NRAP	TTN	PKD2L1	PDLIM2
positive regulation of cartilage development	11	11	2.8726335060603	0.002035330213263	0.035282040699964	0.191335740072202	ZBTB16	BMP4	SOX5	SOX6	BMP2	SMAD1	SOX9	CYR61	BMP1	WNT5A	SCXB
regulation of striated muscle cell differentiation	57	59	2.86876881844066	0.002060364329058	0.035543130880854	0.190647482014388	HDAC9	PLCB1	THRA	HDAC4	BCL2	FOXP1	NRG1	PROX1	BMP4	ZFHX3	MAML1	BHLHE41	NEU2	TBX3	HDAC3	BMP2	EP300	HOPX	SIK1	DDX17	GPC1	NOTCH1	BOC	SOX9	MYOCD	AGRN	MUSK	MEG3	MYLK3	FBXO22	CAV3	RBM38	ILK	HDAC5	MAMSTR	HDAC1	NKX2-5	DDX5	GSK3A	SHH	SOX8	RBM24	MSX1
delayed rectifier potassium channel activity	12	12	2.86806978187997	0.002064922174488	0.035543130880854	0.189964157706093	KCNH1	KCNE1	KCNQ1	KCNA2	KCNA3	KCNA5	KCNB2	KCNA1	KCNS1	KCNG2	KCNH2	KCNS3
positive regulation of cell-matrix adhesion	22	23	2.86686697386592	0.002072786120889	0.035543130880854	0.189285714285714	CDH13	EPHA1	PLEKHA2	UTRN	KDR	CDK6	PTK2B	CSF1	SMAD3	SDC4	PTPRJ	TDGF1	TEK	TSC1	ILK	GSK3B	EPB41L5	CD36	PPM1F	SFRP1	CCR7	CCL21	(TDGF1P3)
positive regulation of striated muscle cell differentiation	17	18	2.86216049874941	0.002103818873055	0.035906667503595	0.192170818505338	THRA	BCL2	FOXP1	NRG1	BMP4	MAML1	NEU2	HOPX	GPC1	MYOCD	MEG3	MAMSTR	SHH	MEF2C	MESP1	GREM1	ADRB1	(MORF4L2)
prostaglandin receptor activity	11	12	2.85534050175988	0.002149535518527	0.036557294878691	0.195035460992908	PTGER4	PTGER3	PTGER1	HPGD	PPARG	PTGER2	PTGDR	AKR1C3	PTGFR	AKR1C2	PTGDR2	(EP3-I)
positive regulation of synaptic transmission	43	44	2.85260026641183	0.002168156506213	0.036744145297201	0.19434628975265	PRKCE	NLGN1	GRIN2B	ERBB4	IFNG	TNR	RGS14	LAMA2	GRIK2	SLC1A3	GRIK1	ARRB2	KISS1R	NRXN1	LGI1	PRKCZ	TACR1	TNF	DRD1	RELN	SLC24A2	OXTR	GRIA4	PTGS2	GFAP	NLGN2	OXT	CRHR1	SERPINE2	TAC1	SHANK3	DLG4	CCKBR	NPTN	NMU	GIP	CHRNB2	PINK1	NR2E1	CCL2	SNCA	PLK2	ADORA2A
ossification	173	182	2.84977062180941	0.002187538433088	0.036942535012119	0.193661971830986	CDH11	DDR2	THRA	RSPO2	EGFR	HDAC4	IGF2	RYR1	EXT2	BCL2	EPHA2	LEP	AHSG	CBS	MEF2D	EXT1	SMAD5	ECM1	PTHLH	WWTR1	BMP4	BMP6	DSPP	COL13A1	FOXC2	PTN	BMP8A	TCF7L2	TGFB3	ACAN	JUNB	ESR1	CSF1	MMP14	SMAD3	CHRDL2	AXIN2	ACHE	BMP7	CER1	NPPC	BMP2	MMP13
serine hydrolase activity	161	195	2.84802122895183	0.002199599497482	0.037016336997838	0.192982456140351	APEH	(MST1)	HGF	PRSS16	PRSS3	TMPRSS11A	TMPRSS6	PRSS36	(PRSS8)	CORIN	PCSK5	DPP6	TMPRSS11F	HTRA4	TMPRSS11B	TPP2	TMPRSS7	C2	(CFB)	DPP10	PREP	TMPRSS5	PRSS35	IMMP2L	TMPRSS3	TPSAB1	(TPSB2)	(TPSD1)	PCSK6	LTF	CELA2A	CTRC	F11	FAP	RHBDL2	ACHE	HTRA3	PRSS33	PRSS58	AZU1	PRTN3	PCSK2	KLK4
cytoplasmic sequestering of protein	19	21	2.8470441233456	0.002206362286065	0.037016336997838	0.192307692307692	PKD1	KEAP1	THRA	NFKBIA	FAF1	IL10	MDFI	PKD2	TONSL	NFKBIL1	CREB3	MXI1	LATS1	GOPC	NFKBIB	TACC3	YWHAB	NFKBIE	G3BP2	(FLNA)	(PSMD10)
neuron death	28	31	2.84634464274828	0.002211215131459	0.037016336997838	0.191637630662021	ERBB3	ZNF746	PARK2	LRRK2	BCL2	GAPDH	TNFRSF21	GRIK2	TP63	LIG4	PPARGC1A	PIGT	APP	NLRP1	MAX	POU4F3	BID	FAS	PSEN1	HTT	CDK5	ATN1	SIAH1	RB1	BNIP3	BAG5	CASP3	ATM	(AIFM1)	(PDCD8)	(SDIM1)
regulation of transmembrane receptor protein serine/threonine kinase signaling pathway	140	150	2.84470851631198	0.002222604021233	0.037016336997838	0.194444444444444	SKI	CHST11	MAGI2	ONECUT2	ACVR1B	GIPC1	HTRA4	MECOM	CSNK2B	FBN2	LTBP4	EID2	WWTR1	BMP4	BMP6	PRDM16	AXIN1	SMAD6	ADAMTSL2	FKBP8	PCSK6	PIN1	TCF7L2	GATA4	TGFB3	ZNF423	SMURF2	TGFBR3	ACVR1	SMAD3	HTRA3	LTBP1	BMP7	ACVRL1	CER1	BMP2	FBN1	SULF1	INHBA	BMP5	NOTCH1	HOXA13	CIDEA
serine-type peptidase activity	158	192	2.84412212102862	0.002226698774336	0.037016336997838	0.193771626297578	APEH	(MST1)	HGF	PRSS16	PRSS3	TMPRSS11A	TMPRSS6	PRSS36	(PRSS8)	CORIN	PCSK5	DPP6	TMPRSS11F	HTRA4	TMPRSS11B	TPP2	TMPRSS7	C2	(CFB)	DPP10	PREP	TMPRSS5	PRSS35	IMMP2L	TMPRSS3	TPSAB1	(TPSB2)	(TPSD1)	PCSK6	LTF	CELA2A	CTRC	F11	FAP	RHBDL2	HTRA3	PRSS33	PRSS58	AZU1	PRTN3	PCSK2	KLK4	CELA3A
Rho protein signal transduction	45	48	2.84280650846681	0.002235910479591	0.037016336997838	0.193103448275862	CNKSR1	MYO9B	CDH13	GNA12	SRGAP1	ARHGAP5	TAX1BP3	CTNNAL1	ABCA1	ARHGDIG	COL1A2	ARHGEF3	BCL6	EDNRA	PTH	GNA13	ROCK1	ADRA2A	MCF2L	RHOG	CDC42EP5	CELSR1	CDC42EP4	RHOJ	ARHGEF11	AGTR1	RHOD	RTKN	LIMK1	VANGL2	PTPLAD1	APOA1	(APOC3)	CFL1	CDC42EP1	PHACTR4	ARHGEF1	ARHGDIA	APOE	ADRB1	ARHGDIB	ARHGAP1	ARHGAP29
regulation of ion homeostasis	112	115	2.84207161253062	0.002241071119709	0.037016336997838	0.192439862542955	PRKCE	KNG1	TG	CORIN	RYR1	BCL2	RYR2	P2RX5	F2RL3	IFNG	CAMK2D	ANPEP	CCK	FGF2	ADCYAP1R1	BAK1	ADORA1	LYN	PLA2G1B	TCF7L2	NPR1	PTK2B	CA2	CHERP	FFAR1	BDKRB1	PKD2	WNK2	HTR2A	GLP1R	EDNRA	DIAPH1	CCR5	MLLT11	THY1	GIMAP5	PML	TACR1	ASPH	TRPC3	SCN2B	P2RX7	TSPO
Rho guanyl-nucleotide exchange factor activity	69	75	2.83300309671521	0.002305646963332	0.0378739891963	0.195205479452055	VAV2	NGEF	AKAP13	KALRN	ITSN2	PLEKHG3	PREX2	VAV3	DOCK10	FARP1	RASGRF2	DOCK2	TIAM1	SPATA13	ARHGEF7	ARHGEF3	RGNEF	TRIO	RASGRF1	PLEKHG1	FGD5	ARHGEF18	ARHGEF17	VAV1	FGD4	MCF2L	PLEKHG5	C9orf100	MCF2L2	PLEKHG2	ARHGEF40	ARHGEF10L	ITSN1	ARHGEF11	ECT2L	OBSCN	ARHGEF26	TIAM2	ARHGEF12	FGD2	ARHGEF33	ARHGEF10	PREX1
bile acid metabolic process	40	40	2.82495514915419	0.002364361732753	0.038706370815438	0.197952218430034	ABCC3	CYP46A1	FABP6	SLCO1A2	SLCO1B1	LEP	SLC10A2	ABCB11	HNF1A	NR5A2	CYP27A1	ALB	SCP2	HSD17B4	CYP39A1	AMACR	CYP7A1	AKR1C4	HSD3B7	GBA2	CYP7B1	SLC10A1	CYP19A1	ACOT8	ACOX2	PEX2	ATP8B1	CYP8B1	SLCO1B3	SLC27A2	AKR1D1	SLC27A5	SULT2A1	AKR1C1	NPC1	NR1H4	CH25H	BAAT	ACAA1	ARV1
cell junction organization	158	165	2.81897623233199	0.002408854264802	0.039301069750822	0.200680272108844	PARD3	CDH6	TRPV4	CDH11	CDH4	PTPRK	CDH13	PLEKHA7	CDH12	PARVA	ACTN1	CDH9	SORBS1	CDH18	BCL2	LAMA5	CLDN12	CDH8	GJC1	CRB3	CADM2	HNF4A	INADL	PTK2B	TGFB3	DLC1	CCM2	TESK2	SMAD3	OCLN	PVRL3	CSF1R	COL17A1	TGFB2	NUMBL	GJB2	CADM1	ITGB1	TRIP6	FLNC	FBF1	NUMB	NFASC
digestive tract development	96	98	2.81807835034486	0.002415600956705	0.039301069750822	0.2	FOXF2	PKD1	TP73	EGFR	PCSK5	BCL2	NKX3-2	BMP4	CPS1	ALX4	FOXE1	FOXL1	PDGFRA	STX2	SAV1	TCF7L2	CYP1A1	GATA4	TGFB3	RXRA	TP63	SMAD3	OVOL2	PDX1	NKX2-2	TYMS	TGFB2	ASS1	EP300	AHI1	NOTCH1	HOXA13	MYOCD	IL18	GLI3	IHH	ALDH1A2	TINAG	NKX2-3	ACVR2B	TNF	EPHB3	FOXF1
positive regulation of cellular component biogenesis	18	19	2.8177945259184	0.002417737169279	0.039301069750822	0.199324324324324	THBS2	ASIC2	NLGN1	PRKCA	EPHB1	LDB2	EPHB3	OXTR	WNT7A	NLGN2	OXT	UBE2V2	EPHB2	BDNF	ADNP	SYNDIG1	GHRL	LRRC4B	(NLGN3)
positive regulation of cyclin-dependent protein kinase activity	15	16	2.8168414062007	0.002424923365441	0.039301069750822	0.198653198653199	PKD1	EGFR	CCND2	PROX1	CCNY	PKD2	CCND1	CCND3	PDGFB	PIM1	SPDYA	HSPA2	FGF10	AKT1	ADAM17	(PSMD10)
receptor signaling protein activity	99	106	2.81220821680191	0.00246013207439	0.039600721317856	0.197986577181208	TRAIP	KIT	EGFR	MAP4K1	ACVR1B	MAPK13	ERBB4	MAPK10	SMAD5	KDR	ALK	LYN	INSR	RGS14	RAF1	NSMAF	SMAD6	MAPK4	TIAM1	ACVR1	SMAD3	NGF	DAXX	IL4R	MAP3K7	MAP3K13	DCLK1	ACVRL1	SMAD1	TGFB2	TBL3	MAP3K14	MAP3K1	SYK	IL1RL1	MAPK14	DOK4	TGFBR2	NLK	ADCYAP1	ACVR2B	PLCE1	MAP3K5
proteoglycan biosynthetic process	32	33	2.80793684167442	0.002493000220912	0.039996033544171	0.20066889632107	CHST9	EXTL3	CHST11	EXT2	EXT1	GLCE	FOXL1	NDST4	ACAN	SLC35D1	XYLT1	CSGALNACT1	CHST8	GAL3ST4	DSE	IGF1	CHST13	CHST3	HS2ST1	HS6ST1	HS3ST3B1	CHSY1	GAL3ST3	CSGALNACT2	CHST12	NDST1	CYTL1	B3GALT6	NDST2	HS3ST5	NDST3	EXTL2	(CHST7)
regulation of nuclear mRNA splicing via spliceosome	27	29	2.80678803718525	0.002501907751194	0.040005588061456	0.2	RBM5	CELF3	RBFOX2	MBNL1	SRSF6	U2AF2	TRA2B	CELF4	CELF6	SFSWAP	PTBP1	CWC22	SRSF10	SRPK2	RBM15B	MYOD1	TIA1	RBM4	DDX5	JMJD6	SRSF9	RBM25	NSRP1	SRPK1	SRSF4	SRSF12	SRSF7	(RBMX)	(RBMY1A1)
regulation of skeletal muscle tissue development	54	56	2.80522492508596	0.002514073931897	0.040067012696096	0.199335548172757	HDAC9	PLCB1	THRA	HDAC4	BCL2	BMP4	ZFHX3	MAML1	BHLHE41	TCF7L2	USP2	ACVR1	NEU2	TBX3	HDAC3	CDON	TWIST1	SIK1	NOTCH1	BOC	SOX9	MYOCD	MSTN	AGRN	CSDA	MUSK	MEG3	DKK1	FBXO22	ADRB2	MEGF10	RBM38	ILK	HDAC5	MAMSTR	HDAC1	NKX2-5	WNT10B	SOX17	SHH	SOX8	RBM24	PIK3R1
negative regulation of axon extension	14	14	2.80039202651802	0.00255202896604	0.040537674632182	0.201986754966887	SEMA3F	SLIT1	RTN4	TNR	NTN1	BCL11A	WNT3A	RNF6	WNT5A	SEMA3A	WNT3	MT3	SEMA4F	RYK
digestive system development	105	107	2.79782788241284	0.002572375998789	0.040726466059775	0.201320132013201	FOXF2	PKD1	TP73	EGFR	IGF2	PCSK5	BCL2	NKX3-2	IGF1R	BMP4	CPS1	ALX4	FOXE1	FOXL1	INSR	PDGFRA	STX2	SAV1	TCF7L2	CYP1A1	GATA4	TGFB3	RXRA	TP63	SMAD3	OVOL2	PDX1	NKX2-2	TYMS	TGFB2	ASS1	EP300	AHI1	NOTCH1	HOXA13	MYOCD	IL18	GLI3	IHH	ALDH1A2	TINAG	NKX2-3	ACVR2B
regulation of lipid kinase activity	29	29	2.79751440912746	0.002574873507494	0.040726466059775	0.200657894736842	FLT1	VAV2	KIT	CD81	ERBB4	FGF2	LYN	PDGFRA	PTK2B	NOD2	RBL1	PDGFRB	EPHA8	TEK	PPP2R5A	PDGFB	CDC42	PTK2	FGFR3	FLT3	PIK3R1	CCL19	RB1	IRS1	CCR7	RBL2	TGFB1	FGR	CCL21
associative learning	48	49	2.79706285221202	0.002578475009948	0.040726466059775	0.2	TANC1	ATXN1	GRIN2B	GRM7	PPP1R1B	TNR	CACNA1E	NRAS	RGS14	NEUROD2	CLN8	SYNGAP1	RIC8A	GLP1R	GRIN2A	NETO1	KRAS	DRD4	TACR1	GRIN1	DRD1	ADAM2	DBH	ATP1A3	APP	ADRA1B	PDE1B	SHANK1	CRHR1	TAC1	DRD2	DRD5	HTT	CDK5	BTG2	FOXB1	GABRA5	HRAS	FOS	HMGCR	ATP1A2	CHRNB2	DRD3
regulation of hormone levels	192	208	2.7964688700846	0.00258321939183	0.040726466059775	0.199346405228758	CHST9	TRPV4	SMPD3	SGPL1	TG	CORIN	SNAP25	CARTPT	PCSK5	CPLX1	LEP	LRAT	SCG5	STARD3	PLEKHA1	LTBP4	IQCJ-SCHIP1	(SCHIP1)	CRABP2	MYO5A	FGF2	FOXE1	LYN	PDGFRA	FOXE3	ANXA1	PCSK6	CYP1A1	CYP26B1	LRP2	IL6	HNF1A	CGA	SERPINA6	ESR1	HSD17B6	O3FAR1	CPQ	CYP26A1	(CYP26C1)	DHRS2	TBX3	FFAR1
female gonad development	85	93	2.79571150266693	0.002589280241262	0.040726466059775	0.198697068403909	SLIT3	ROBO2	SLIT2	SGPL1	CCND2	BCL2	LEP	ANGPT1	ICAM1	EREG	PLEKHA1	BMP4	IQCJ-SCHIP1	(SCHIP1)	PGR	IMMP2L	KDR	ARID5B	PDGFRA	LFNG	BRCA2	ESR1	UBE3A	MMP14	EDN2	TIPARP	FOXO3	KITLG	PLA2G4A	INHBA	DMC1	STRA8	LHX9	FOXL2	FSHR	NRIP1	ERMP1	LHCGR	SOHLH1	INHBB	AFP	STAT5A	STAT5B
adherens junction organization	42	42	2.79454470216173	0.002598642737713	0.040726466059775	0.198051948051948	CDH6	CDH11	CDH4	CDH13	CDH12	CDH9	CDH18	CDH8	CADM2	PVRL3	NUMBL	CADM1	NUMB	TBCD	CDH10	PVRL2	PVRL4	CDH1	CDH5	SMAD7	VCL	CDC42	CDH2	CDH3	RAB8B	PVRL1	CDH7	PIP5K1C	CDH15	MLLT4	ACTG1	PVR	CADM3	CDH24	DSP	RAMP2	JUP	ACTB	ZNF703	CTNND1	CTNNB1	CTNNA1
regulation of skeletal muscle fiber development	38	39	2.79389648149049	0.002603857316984	0.040726466059775	0.197411003236246	HDAC9	PLCB1	THRA	HDAC4	BCL2	BMP4	ZFHX3	MAML1	BHLHE41	NEU2	TBX3	HDAC3	SIK1	NOTCH1	BOC	SOX9	MYOCD	AGRN	MUSK	MEG3	FBXO22	RBM38	ILK	HDAC5	MAMSTR	HDAC1	NKX2-5	SOX8	RBM24	PIK3R1	MEF2C	CAPN3	BTG1	TGFB1	DMPK	ITGB1BP3	IGFBP3	HIF1AN	(MBNL3)
regulation of chemotaxis	91	95	2.78540074877622	0.002673080197277	0.041368279708981	0.196774193548387	PRKD2	SEMA3F	ROBO2	CDH13	SLIT2	SLIT1	ROBO1	CCR2	ANGPT2	DSCAM	S100A14	AGER	KDR	F3	LYN	PDGFRA	CAMK1D	CXCL13	PTK2B	IL6	VEGFB	SMAD3	S1PR1	EDN2	NOD2	EDNRA	C5	CMKLR1	AZU1	LPAR1	AIF1	NBL1	WNT3A	PDGFRB	USP14	CXCR4	CREB3	NCKAP1L	PDGFB	IL6R	IL23A	WNT5A	JAM3
solute:cation antiporter activity	20	25	2.7792275650769	0.002724416908641	0.042027623657976	0.19935691318328	SLC9A9	SLC9C1	SLC24A3	SLC8A1	SLC8A3	SLC9A8	SLC9A2	SLC8A2	SLC9C2	SLC11A1	SLC9A4	SLC22A4	SLC3A2	SLC9B1	SLC47A1	SLC9A3	SLC9A5	SLC9A1	TMCO3	(SLC9B2)	SLC24A1	(A6NJY1)	(SCL8A3)	(SLC9A6)	(SLC9A7)
cerebral cortex cell migration	24	25	2.77490908731293	0.002760857040392	0.042453689889483	0.198717948717949	PAFAH1B1	SLIT2	EGFR	RTN4	ROBO1	DIXDC1	PEX5	LHX6	DAB1	LRP6	GLI3	RELN	FGFR1	PSEN1	CX3CR1	NDEL1	LRP8	CDK5R1	CDK5	NKX2-1	NR2E1	PEX13	POU3F3	POU3F2	(ARX)
solute:solute antiporter activity	43	49	2.77471442124953	0.002762509982733	0.042453689889483	0.198083067092652	SLC9A9	SLC9C1	SLC24A3	SLC8A1	SLC8A3	SLC4A4	SLC25A11	SLC26A11	SLC4A8	SLC26A9	SLC26A7	SLC9A8	SLC26A8	SLC9A2	SLC8A2	SLC25A4	SLC4A5	SLC9C2	SLC11A1	SLC9A4	SLC4A3	SLC22A4	SLC4A10	SLC26A3	SLC3A2	SLC26A6	SLC9B1	SLC4A11	SLC4A1	SLC47A1	SLC22A8	SLC4A2	SLC4A7	SLC22A11	SLC25A16	SLC22A6	SLC7A11	SLC9A3	SLC9A5	SLC9A1	TMCO3	(SLC9B2)	SLC24A1
mechanoreceptor differentiation	32	33	2.77437058371286	0.002765431747247	0.042453689889483	0.197452229299363	USH2A	BMP4	CTHRC1	GRXCR1	CLIC5	CUX1	CDH23	MYO7A	GPR98	DFNA5	MCOLN3	PCDH15	FGF20	NOTCH1	NTRK3	HES1	ATOH1	HES5	FGFR1	LRTOMT	POU4F3	GABRB2	JAG1	VANGL2	JAG2	GABRA5	USH1G	STRC	FZD2	NAGLU	LHFPL5	SOD1	(WHRN)
endothelial cell migration	45	47	2.77148909286036	0.00279002708575	0.042494937859859	0.20952380952381	PRSS3	CDH13	SLIT2	NRP1	NR4A1	ROBO1	GIPC1	FGF2	KDR	CXCL13	PTK2B	FAP	LOXL2	GPLD1	S100P	ITGB1	DPP4	PLEKHG5	MYH9	TNFSF12	TDGF1	SCARB1	VHL	EFNB2	VEGFA	GPR124	PTK2	EPHB4	EGR3	PIK3CA	PLXND1	STAT1	PTEN	CALCA	APOA1	CYP1B1	NOS3	GREM1	HSPB1	SCG2	S100A2	SOX18	ID1
synapse assembly	38	47	2.76827102398717	0.002817728495534	0.042781473971628	0.208860759493671	DNER	PTPRD	NLGN1	TG	NRG1	ACHE	SPOCK2	GPM6A	CADM1	NRCAM	NRXN1	NRXN2	PCDHB10	(PCDHB11)	(PCDHB16)	(PCDHB9)	AGRN	DRD1	CDH1	DNM3	GJA10	APP	CACNA1A	PCDHB4	PCDHB5	(PCDHB6)	NLGN2	MAP1B	CDH2	SHANK3	DLG4	DRD2	GNPAT	PCDHB13	PLXND1	CDK5	PTEN	POU4F1	PCDHB2	PCDHB3	LRP4	PCDHB14	(GLRA2)
regulation of phosphatidylinositol 3-kinase activity	24	24	2.75245981938508	0.002957470221842	0.044761962823033	0.211356466876972	FLT1	VAV2	KIT	ERBB4	FGF2	LYN	PDGFRA	PTK2B	NOD2	PDGFRB	EPHA8	TEK	PDGFB	CDC42	PTK2	FGFR3	FLT3	PIK3R1	CCL19	IRS1	CCR7	TGFB1	FGR	CCL21
inorganic anion transmembrane transporter activity	104	116	2.75139926428658	0.002967063391978	0.044766382776142	0.210691823899371	GABRG3	NMUR2	SLC25A3	SLC34A2	ABCC4	GLRA3	CLIC1	SLC12A1	GABRB1	SLC34A1	CLIC5	ANO4	GABRB3	SLC4A4	CLCA4	SLC26A11	FXYD1	ANO3	GABRA6	CLIC6	SLC26A9	GABRR2	ANO7	BSND	SLC26A7	GABRA4	SLC26A8	GLRB	SLC26A1	FXYD3	SLC17A1	(SLC17A4)	SLC12A9	ANO1	CLIC4	CLCNKB	TTYH3	ANO2	SLC4A5	GABRR3	GABRG2	BEST3	SLC12A3
regulation of muscle cell differentiation	91	97	2.75012295795039	0.002978645298267	0.044800686939253	0.210031347962382	HDAC9	PLCB1	CTNNA2	THRA	HDAC4	BCL2	FOXP1	NRG1	EREG	PROX1	BMP4	ZFHX3	MAML1	BHLHE41	ABL1	CYP26B1	TCF3	NEU2	TBX3	HDAC3	BMP2	NTN3	TSHZ3	EP300	CDON	PTBP1	MYOG	HOPX	SIK1	DDX17	GPC1	NOTCH1	BOC	SOX9	RCAN1	MYOCD	MAPK14	AGRN	MUSK	MEG3	FOXF1	NEO1	MYLK3
appendage development	129	135	2.74981865757636	0.002981412694961	0.044800686939253	0.209375	ZBTB16	GNA12	RSPO2	LMBR1	SKI	MBNL1	CHST11	SEMA3C	PCSK5	AFF3	MECOM	FBN2	BMP4	IFT122	CRABP2	PBX2	ALX4	BAK1	FOXL1	SMOC1	CYP26B1	HNF1A	TP63	FGF4	CHD7	TBX3	CREBBP	PLXNA2	ZNF358	BMP7	PCNT	MMP13	IDUA	TWIST1	MED1	HOXA11	HOXA9	LRP6	ECE1	TFAP2A	KRT84	NOTCH1	HOXA13
limb development	129	135	2.74981865757636	0.002981412694961	0.044800686939253	0.209375	ZBTB16	GNA12	RSPO2	LMBR1	SKI	MBNL1	CHST11	SEMA3C	PCSK5	AFF3	MECOM	FBN2	BMP4	IFT122	CRABP2	PBX2	ALX4	BAK1	FOXL1	SMOC1	CYP26B1	HNF1A	TP63	FGF4	CHD7	TBX3	CREBBP	PLXNA2	ZNF358	BMP7	PCNT	MMP13	IDUA	TWIST1	MED1	HOXA11	HOXA9	LRP6	ECE1	TFAP2A	KRT84	NOTCH1	HOXA13
maternal process involved in female pregnancy	17	20	2.74659184356762	0.003010901149477	0.04486522362983	0.208074534161491	PPAT	ANGPT2	CBS	HMX3	PGR	VDR	ESR1	MED1	ITGB1	IHH	WNT4	ARG2	CNR1	MEN1	APOL2	CYP11A1	LIF	(AR)	(UBE2A)	(estrogen receptor)
ovum-producing ovary development	74	81	2.73510860097731	0.003117984912712	0.046317473410125	0.210526315789474	SLIT3	ROBO2	SLIT2	SGPL1	CCND2	BCL2	LEP	ANGPT1	ICAM1	EREG	PLEKHA1	BMP4	IQCJ-SCHIP1	(SCHIP1)	PGR	IMMP2L	KDR	PDGFRA	LFNG	ESR1	UBE3A	MMP14	EDN2	FOXO3	KITLG	PLA2G4A	INHBA	DMC1	STRA8	FOXL2	FSHR	NRIP1	ERMP1	LHCGR	SOHLH1	INHBB	AFP	STAT5A	STAT5B	BMPR1B	ADAMTS1	VEGFA	CAPN5
cytosolic calcium ion transport	37	38	2.73409191949446	0.003127628967181	0.046317779135513	0.209876543209876	PRKCE	SLC8A1	RYR1	RYR2	FGF2	SLC8A3	JPH2	CHERP	ADRA1A	CACNA1C	PKD2	HTR2A	GLP1R	JPH4	ITPR3	SLC8A2	CCR5	P2RX7	PLCG2	XCR1	TPCN2	XCL1	JPH3	PTPRC	LCK	DRD2	IBTK	HTR2B	CCL19	JPH1	F2R	FKBP1B	BBC3	CCR7	CTGF	CCL3	CCL21	(HTR2C)
gamma-catenin binding	12	12	2.73079227593776	0.003159114060946	0.046640539801638	0.209230769230769	FER	PTPRK	PTPRT	TCF7L2	PTPRJ	DSG1	CDH1	DSC3	LEF1	CDH2	APC	CTNNA1
regulation of behavior	125	129	2.73028086097272	0.003164019418012	0.046640539801638	0.208588957055215	PRKD2	SEMA3F	SGIP1	ROBO2	CDH13	SLIT2	SLIT1	INS	ROBO1	CCR2	ANGPT2	DSCAM	S100A14	AGER	KDR	ADORA1	F3	LYN	PDGFRA	CAMK1D	CXCL13	PTK2B	IL6	VEGFB	SMAD3	S1PR1	CRHBP	EDN2	NOD2	OPRM1	NR2C2	EDNRA	TACR3	C5	NRXN1	CMKLR1	AZU1	LPAR1	ALB	AHI1	AIF1	NBL1	WNT3A
ear development	167	172	2.72900108461725	0.003176324749296	0.046640539801638	0.211009174311927	USH2A	LPPR4	TSHZ1	GATA3	FGF3	SLC9A3R2	BCL2	NKX3-2	HMX2	HMX3	PROX1	BMP4	CTHRC1	GRXCR1	KCNQ4	CLIC5	PDGFRA	CUX1	CDH23	TGFB3	MAPKAPK2	HLA-DMA	CCM2	SPRY2	GSC	CHD7	PAX8	MYO7A	TCF15	GPR98	DFNA5	HPCA	MCOLN3	PCDH15	FOXI3	CEP290	BMP2	TWIST1	GRHL3	ECE1	MYO15A	AHI1	TBX18
developmental growth involved in morphogenesis	68	76	2.72723234379804	0.003193402475858	0.046716857496373	0.210365853658537	SLIT3	SLIT2	DDR2	SLIT1	MAGI2	ROBO1	CYFIP1	PTHLH	BMP4	FOXE1	WNT5B	EVC	FOXE3	TBX2	ESR1	CSF1	DCLK1	CER1	NPPC	CADM1	MED1	LRP6	SOX9	KIF26B	WNT3A	FOXD3	FOXD2	COL9A1	APP	FOXN4	WNT5A	FOXD4L1	ULK1	WNT7B	PTK7	SALL1	POU4F3	FGFR2	COMP	MAP1B	FGF1	DVL1	EPB41L5
cGMP metabolic process	20	22	2.7240731528538	0.003224111112279	0.047023172070901	0.209726443768997	GUCY1A2	RORA	PDE11A	PDE2A	NPR1	GUCY2D	PDE10A	NPPC	AQP1	PDE1C	PDE1B	GUCY1A3	GUCY1B3	NPR2	GUCY2C	NPPB	GUCA2B	HTR2B	NPPA	PDE5A	(GUCY2F)	(HTR2C)
voltage-gated calcium channel activity	31	32	2.72032558641162	0.003260883325098	0.047415804965853	0.209090909090909	GRM7	CACNB2	RYR1	CACNA2D3	CACNA1E	FGF2	CACNG1	CACNG4	CACNA1D	CACNB1	CACNA1C	PKD2	CACNG3	CACNG2	CACNG7	CACNG5	CACNB4	CACNA1S	CACNA1A	CACNA1B	TPCN2	CACNA2D1	CACNA1G	GAS6	ITGAV	CACNA1H	CACNG6	CACNG8	CACNA1I	CACNB3	CATSPER1	(CACNA1F)
stress fiber	41	44	2.71836419035531	0.003280279113566	0.047554166787925	0.208459214501511	NEBL	MST1R	MYL9	ACTN1	SORBS1	ZYX	MYH11	TPM3	FSCN1	DLC1	TPM4	SEPT7	DAAM1	ENAH	CNN2	MYH6	(MYH7)	SEPT11	MYH9	FBLIM1	MYLK	TEK	GAS2L1	FHL3	SEPT12	ILK	PDLIM7	GAS2L2	MYO1C	PGM5	SEPT9	SYNPO	TPM1	MYH10	SH2B2	ACTN4	FHOD1	FERMT2	LIMA1	MYL12B	ACTA1	PDLIM2	(AMOT)
inner ear receptor cell differentiation	31	32	2.71613492429678	0.003302449731565	0.047731803477551	0.207831325301205	USH2A	BMP4	CTHRC1	GRXCR1	CLIC5	CUX1	CDH23	MYO7A	GPR98	DFNA5	MCOLN3	PCDH15	FGF20	NOTCH1	HES1	ATOH1	HES5	FGFR1	LRTOMT	POU4F3	GABRB2	JAG1	VANGL2	JAG2	GABRA5	USH1G	STRC	FZD2	NAGLU	LHFPL5	SOD1	(WHRN)
negative regulation of cytokine-mediated signaling pathway	23	24	2.71592318245902	0.003304562549046	0.047731803477551	0.207207207207207	SLIT3	NLRC5	NR1H3	SLIT2	ROBO1	IRAK3	NR1H2	PPARG	PXDN	IL6ST	IL36RN	F2RL1	PTPRC	GSTP1	GAS6	IL1RN	CAV1	ADIPOQ	PTPRF	PALM3	SIGIRR	CCL5	DNAJA3	(ZNF675)
cardiac muscle cell differentiation	53	54	2.715640320181	0.003307386921943	0.047731803477551	0.206586826347305	MYL2	NEBL	SLC8A1	FOXP1	NRG1	PROX1	BMP4	ATG7	PDGFRA	GATA4	RXRA	ACVR1	TBX3	ITGB1	FHL2	SIK1	LMNA	MYOCD	PDGFRB	CACYBP	TDGF1	WT1	TSC1	MYLK3	ACTC1	GATA6	TTN	TCAP	RXRB	MEF2A	DICER1	TBX5	CDK1	MYOD1	T	OBSL1	NKX2-5	RARA	ATG5	CCNB1	BMP10	NKX2-6	AGT
ion channel binding	20	20	2.70989372727567	0.003365238467747	0.048205037932333	0.205970149253731	PKD1	FYN	ACTN1	LRRK2	LYN	CHERP	PKD2	DIAPH1	SRC	RANGRF	CDH5	PACS1	ACTN2	ID2	YWHAH	YES1	HOMER1	TRPC1	PHPT1	CTNNB1
regulation of cholesterol storage	13	13	2.70376364653593	0.003427951783846	0.048957661530115	0.214285714285714	NR1H3	LPL	ABCA1	NR1H2	PPARG	MSR1	SREBF2	ABCG1	SCARB1	APOB	PPARA	CD36	EHD1
myosin filament	16	18	2.70216150301162	0.0034445145391	0.049048664132217	0.213649851632047	MYOM2	MYBPC3	MYH15	MYOM1	MYH11	MYBPH	MYH13	MYBPC1	MYH6	(MYH7)	TRIM32	MYH7B	MYH3	MYH1	(MYH2)	MYBPC2	MYH4	MYH8
negative regulation of transforming growth factor beta receptor signaling pathway	43	45	2.69822963391795	0.003485466825937	0.049485403637864	0.215976331360947	SKI	CHST11	ONECUT2	HTRA4	MECOM	FBN2	EID2	PRDM16	SMAD6	ADAMTSL2	PIN1	TGFB3	TGFBR3	HTRA3	LTBP1	FBN1	CIDEA	TGFB1I1	SNX6	PDPK1	BCL9L	PPM1A	TDGF1	SKIL	HTRA1	SMAD7	GLG1	WNT1	ENG	ONECUT1	STRAP	SKOR1	DAND5	TP53	SMURF1	NR3C1	BAMBI	HSPA5	NKX2-1	ASPN	LEMD3	PEG10	SIRT1
negative regulation of innate immune response	12	12	2.695374197299	0.003515481108493	0.049764736985808	0.218289085545723	DHX58	INS	A2M	IRAK3	DUSP10	ARRB2	CR1	TAP1	SERPING1	LILRB1	TYRO3	TRAFD1
cellular response to insulin stimulus	188	192	2.69493401482014	0.003520128578817	0.049764736985808	0.217647058823529	TSC2	FER	AKAP1	NR1H3	ERBB3	PRKAG2	HDAC9	RPTOR	ATP6V1C2	SORBS1	ATP6V0D2	PPAT	IGF2	(INS)	KLB	FGF3	CCND2	AHSG	BAIAP2	IGF1R	FRS2	PRKAA1	FGF2	NRAS	FOXC2	GRB2	INSR	RAF1	SHC2	GRB14	EEF2K	CAB39	PLA2G1B	RXRA	DLC1	ATP6V1C1	FGF4	PRKAB2	ATP6V0E1	PRKAG3	ATP6V1E2	MLST8	GPLD1
nucleoside monophosphate catabolic process	22	24	2.69467782702417	0.003522835962564	0.049764736985808	0.217008797653959	PDE4D	PDE3A	PDE11A	PDE2A	PDE4C	PDE7B	PDE10A	PDE8B	PDE3B	PRTFDC1	PDE4B	PDE1C	PDE8A	AMPD3	PDE1B	CNP	PDE4A	PDE7A	NT5M	NT5E	PDE5A	C6orf108	(HPRT1)	(RCL)
regulation of epithelial cell proliferation	188	199	2.69118734971368	0.003559909945269	0.04995290544192	0.216374269005848	PTPRM	PRKD2	TSC2	CDH13	RPTOR	EGFR	GATA3	NRP1	NR4A1	PRKCA	ROBO1	CCND2	ERBB4	FOXP1	ANGPT1	IQGAP3	EREG	PROX1	ECM1	FRS2	BMP4	BMP6	PGR	FGF2	KDR	F3	MCC	FOXP2	KRT4	FOXE3	BRCA2	SAV1	CDK6	TCF7L2	LAMB1	IL6	VEGFB	TGFBR3	SMAD3	NFIB	MTSS1	ACVRL1	NOD2
[truncated: 300 more columns]
